# Supplementary material for: What it Takes to Get Passed On: Message Content, Style, and Structure as Predictors of Retransmission in the Boston Marathon Bombing Response
Source: PLoS One. 2015 Aug 21;10(8):e0134452. doi: 10.1371/journal.pone.0134452 (PMC4546637; doi:10.1371/journal.pone.0134452)
Supplement: S1 CSV — Table containing coded tweet information and retweet counts. (CSV) [file pone.0134452.s001.csv]

	X	user_screen_name	datetime	created_at	retweet_count	SIGNIFIER	EMPHASIS	Declarative	Imperative	Interrogative	Exclamatory	created_at_est	dir	link	hash	statuses	followers	friends	Theme_Advisory	Theme_Closures_Openings	Theme_Corrections	Theme_Evacuations	Theme_Hazard_Impact	Theme_Information	Theme_Help_Directed	Theme_Thanks	Theme_Volunteer	Theme_Unsure	Theme_Emotion	flag	ied	ied.dich
1	1	BOSTON_EMS	2013-04-16 13:06:56	2013-04-16 13:18:07	0	0	0	1	0	1	0	2013-04-16 08:18:07	1	0	1	3104	5597	1383	0	0	0	0	0	0	1	0	0	0	0	1	0	0
2	2	BOSTON_EMS	2013-04-16 13:06:56	2013-04-16 13:47:50	0	0	0	1	1	0	0	2013-04-16 08:47:50	1	0	0	3104	5597	1383	0	0	0	0	0	1	1	0	0	0	0	1	0	0
3	3	mbtaGM	2013-04-17 03:44:16	2013-04-16 21:42:00	0	0	0	1	0	0	0	2013-04-16 16:42:00	1	0	0	6803	33496	1536	0	0	0	0	0	0	1	0	0	0	0	1	0	0
4	4	mbtaGM	2013-04-18 14:47:32	2013-04-18 16:45:18	0	0	0	0	0	1	0	2013-04-18 11:45:18	1	0	0	6816	33787	1549	0	0	0	0	0	0	1	0	0	0	0	1	0	0
5	5	NotifyBoston	2013-04-18 05:57:20	2013-04-18 00:06:59	0	0	0	1	0	0	0	2013-04-17 19:06:59	1	0	0	4571	27394	323	0	0	0	0	0	0	1	1	0	0	0	1	0	0
6	6	NotifyBoston	2013-04-18 13:38:07	2013-04-18 17:11:46	0	0	0	1	0	0	0	2013-04-18 12:11:46	1	0	0	4580	27512	323	0	0	0	0	0	0	1	1	0	0	0	1	0	0
7	7	NotifyBoston	2013-04-19 05:05:53	2013-04-18 20:50:04	0	0	0	1	0	0	0	2013-04-18 15:50:04	1	0	0	4586	27701	323	0	0	0	0	0	0	1	1	0	0	0	1	0	0
8	8	FBIPressOffice	2013-04-16 01:44:00	2013-04-16 01:44:00	156	0	0	1	0	0	0	2013-04-16 01:43:55	0	1	1	5219	562071	1848	0	0	0	0	0	1	0	0	0	0	0	0	0	0
9	9	FBIPressOffice	2013-04-16 02:29:00	2013-04-16 02:29:00	176	0	0	1	0	0	0	2013-04-16 02:28:55	0	1	0	5218	562071	1848	0	0	0	0	0	1	0	0	0	0	0	0	0	0
10	10	FBIPressOffice	2013-04-16 13:39:00	2013-04-16 13:39:00	63	0	0	1	0	0	0	2013-04-16 13:38:55	0	0	0	5274	564138	1848	0	0	0	0	0	1	0	0	0	0	0	1	0	0
11	11	FBIPressOffice	2013-04-16 21:15:00	2013-04-16 21:15:00	86	0	0	1	0	0	0	2013-04-16 21:14:55	0	1	0	5268	564138	1848	0	0	0	0	0	1	0	0	0	0	0	1	0	0
12	12	FBIPressOffice	2013-04-18 20:39:00	2013-04-18 20:39:00	294	0	0	1	0	0	0	2013-04-18 20:38:55	0	1	0	5509	570126	1848	0	0	0	0	0	1	0	0	0	0	0	0	0	0
13	13	FBIPressOffice	2013-04-19 06:29:00	2013-04-19 06:29:00	1017	0	0	1	0	0	0	2013-04-19 06:28:55	0	1	0	5572	572835	1848	0	0	0	0	0	1	0	0	0	0	0	1	0	0
14	14	FBIPressOffice	2013-04-19 07:50:00	2013-04-19 07:50:00	173	0	0	1	0	0	0	2013-04-19 07:49:55	0	1	1	5571	572835	1848	0	0	0	0	0	1	0	0	0	0	0	0	0	0
15	15	FBIPressOffice	2013-04-19 13:23:00	2013-04-19 13:23:00	1560	1	0	0	1	0	0	2013-04-19 13:22:55	0	0	1	5647	581633	1849	1	0	0	0	0	0	0	0	0	0	0	1	0	0
16	16	FBIPressOffice	2013-04-19 14:18:00	2013-04-19 14:18:00	117	0	0	1	0	0	0	2013-04-19 14:17:55	0	1	0	5646	581633	1849	0	0	0	0	0	1	0	0	0	0	0	0	0	0
17	17	FBIPressOffice	2013-04-19 14:42:00	2013-04-19 14:42:00	396	1	0	1	1	0	0	2013-04-19 14:41:55	0	1	1	5645	581633	1849	1	0	0	0	0	0	0	0	0	0	0	1	0	0
18	18	FBIPressOffice	2013-04-19 14:45:00	2013-04-19 14:45:00	304	1	0	1	0	0	0	2013-04-19 14:44:55	0	0	0	5644	581633	1849	0	0	0	0	0	1	0	0	0	0	0	1	0	0
19	19	FBIPressOffice	2013-04-19 15:28:00	2013-04-19 15:28:00	251	0	0	1	0	0	0	2013-04-19 15:27:55	0	1	1	5643	581633	1849	0	0	0	0	0	1	0	0	0	0	0	0	0	0
20	20	FBIPressOffice	2013-04-19 16:42:00	2013-04-19 16:42:00	97	0	0	1	0	0	0	2013-04-19 16:41:55	0	0	1	5642	581633	1849	0	0	0	0	0	1	0	0	0	0	0	1	0	0
21	21	FBIPressOffice	2013-04-20 00:17:00	2013-04-20 00:17:00	191	0	0	1	1	0	0	2013-04-20 00:16:55	0	0	0	5640	581633	1849	0	0	0	0	0	1	0	0	0	0	0	1	0	0
22	22	FBIPressOffice	2013-04-20 03:21:00	2013-04-20 03:21:00	439	0	0	0	1	0	0	2013-04-20 03:20:55	0	0	0	5721	583823	1849	0	0	0	0	0	0	0	0	0	0	1	1	0	0
23	23	FBIPressOffice	2013-04-20 08:11:00	2013-04-20 08:11:00	120	0	0	1	0	0	0	2013-04-20 08:10:55	0	1	1	5719	583823	1849	0	0	0	0	0	1	0	0	0	0	0	0	0	0
24	24	FBIPressOffice	2013-04-20 22:29:00	2013-04-20 22:29:00	269	0	0	1	0	0	0	2013-04-20 22:28:55	0	0	0	5884	586413	1850	0	0	0	0	0	1	0	0	0	0	0	1	0	0
25	25	DHSgov	2013-04-16 00:34:00	2013-04-16 00:34:00	212	0	0	1	0	0	0	2013-04-16 00:33:55	0	1	0	1435	552406	1841	0	0	0	0	0	1	0	0	0	0	0	0	0	0
26	26	AlertBoston	2013-04-16 04:29:19	2013-04-16 00:19:30	29	0	0	0	1	0	0	2013-04-15 19:19:30	0	0	0	593	5074	9	0	0	0	0	0	1	0	0	0	0	0	0	0	0
27	27	AlertBoston	2013-04-16 04:29:19	2013-04-16 00:45:12	7	0	0	1	1	0	0	2013-04-15 19:45:12	0	0	0	593	5074	9	0	0	0	0	0	1	0	0	0	0	0	1	0	0
28	28	AlertBoston	2013-04-16 13:57:18	2013-04-16 12:39:43	13	0	0	1	0	0	0	2013-04-16 07:39:43	0	1	1	607	5408	9	0	0	0	0	0	1	0	0	0	0	0	0	0	0
29	29	AlertBoston	2013-04-16 13:57:18	2013-04-16 12:42:17	152	0	0	1	0	0	0	2013-04-16 07:42:17	0	0	1	607	5408	9	0	0	0	0	0	0	0	1	0	0	1	0	2	1
30	30	AlertBoston	2013-04-16 13:57:18	2013-04-16 12:46:28	5	0	0	0	1	0	0	2013-04-16 07:46:28	0	0	1	609	5410	9	0	0	0	0	0	1	0	0	0	0	0	0	0	0
31	31	AlertBoston	2013-04-16 13:57:18	2013-04-16 12:47:13	2	0	0	1	1	0	0	2013-04-16 07:47:13	1	1	1	609	5410	9	1	0	0	0	0	1	0	0	0	0	0	1	0	0
32	32	AlertBoston	2013-04-16 13:57:18	2013-04-16 13:33:11	24	0	0	1	1	0	0	2013-04-16 08:33:11	0	0	0	609	5410	9	0	0	0	0	0	0	0	1	0	0	1	0	2	1
33	33	AlertBoston	2013-04-16 13:57:18	2013-04-16 13:45:41	0	0	0	1	0	0	0	2013-04-16 08:45:41	1	1	1	609	5410	9	0	0	0	0	0	1	0	0	0	0	0	1	0	0
34	34	AlertBoston	2013-04-16 13:57:18	2013-04-16 14:03:27	97	0	1	0	1	0	0	2013-04-16 09:03:27	0	0	1	609	5410	9	1	0	0	0	0	1	0	0	0	0	0	0	0	0
35	35	AlertBoston	2013-04-16 13:57:18	2013-04-16 15:58:52	2	0	0	1	0	0	0	2013-04-16 10:58:52	0	1	1	609	5410	9	0	0	0	0	0	1	0	0	0	0	0	0	0	0
36	36	AlertBoston	2013-04-16 13:57:18	2013-04-16 17:07:48	0	0	0	1	0	0	0	2013-04-16 12:07:48	0	1	1	609	5410	9	0	0	0	0	0	1	0	0	0	0	0	0	0	0
37	37	AlertBoston	2013-04-19 14:11:06	2013-04-19 11:52:09	26	1	1	1	0	0	0	2013-04-19 06:52:09	0	0	1	646	6539	9	0	1	0	0	0	0	0	0	0	0	0	0	0	0
38	38	AlertBoston	2013-04-19 14:11:06	2013-04-19 12:32:15	72	1	0	1	0	0	0	2013-04-19 07:32:15	0	0	0	646	6539	9	0	0	0	1	0	1	0	0	0	0	0	0	4	1
39	39	AlertBoston	2013-04-19 14:11:06	2013-04-19 12:37:10	38	0	0	1	1	0	0	2013-04-19 07:37:10	0	0	0	646	6539	9	1	0	0	0	0	1	0	0	0	0	0	0	3	1
40	40	AlertBoston	2013-04-19 14:11:06	2013-04-19 13:06:38	18	0	0	0	1	0	0	2013-04-19 08:06:38	0	1	0	646	6539	9	1	0	0	0	0	1	0	0	0	0	0	0	0	0
41	41	AlertBoston	2013-04-19 14:11:06	2013-04-19 14:18:03	1	0	0	1	0	0	0	2013-04-19 09:18:03	0	0	1	646	6539	9	0	0	0	0	0	0	0	0	0	0	1	1	0	0
42	42	AlertBoston	2013-04-19 14:11:06	2013-04-19 14:29:42	34	1	1	1	1	0	0	2013-04-19 09:29:42	0	1	1	646	6539	9	1	0	0	0	0	1	0	0	0	0	0	0	0	0
43	43	AlertBoston	2013-04-19 14:11:06	2013-04-19 17:47:35	15	0	0	1	0	0	0	2013-04-19 12:47:35	0	0	0	646	6539	9	0	0	0	0	0	1	0	0	0	0	0	1	0	0
44	44	AlertBoston	2013-04-19 14:11:06	2013-04-19 17:49:53	159	0	0	1	1	0	0	2013-04-19 12:49:53	0	0	1	646	6539	9	1	1	0	0	0	0	0	0	0	0	0	0	3	1
45	45	AlertBoston	2013-04-19 14:11:06	2013-04-19 17:53:36	35	0	0	0	1	0	0	2013-04-19 12:53:36	0	1	0	646	6539	9	1	0	0	0	0	1	0	0	0	0	0	0	0	0
46	46	AlertBoston	2013-04-19 14:11:06	2013-04-19 18:00:22	180	0	0	1	1	0	0	2013-04-19 13:00:22	0	0	0	646	6539	9	0	0	0	0	0	1	0	0	0	0	0	1	4	1
47	47	AlertBoston	2013-04-19 14:11:06	2013-04-19 19:11:01	17	1	1	1	0	0	0	2013-04-19 14:11:01	0	1	1	652	6716	9	1	0	0	0	0	1	0	0	0	0	0	1	1	1
48	48	AlertBoston	2013-04-19 14:11:06	2013-04-19 19:59:56	15	1	0	1	0	0	0	2013-04-19 14:59:56	0	1	1	652	6716	9	0	0	0	0	0	1	0	0	0	0	0	1	1	1
49	49	AlertBoston	2013-04-20 01:36:53	2013-04-19 23:16:19	6	0	0	1	0	0	0	2013-04-19 18:16:19	0	0	1	652	6716	9	0	0	0	0	0	0	0	0	0	0	1	1	0	0
50	50	BOSTON_EMS	2013-04-15 13:18:21	2013-04-15 18:45:28	0	0	0	1	0	0	0	2013-04-15 13:45:28	1	0	0	3065	4552	1383	0	0	0	0	0	1	0	0	0	0	0	1	0	0
51	51	BOSTON_EMS	2013-04-15 13:18:21	2013-04-15 19:57:57	11	0	0	1	0	0	0	2013-04-15 14:57:57	0	0	0	3083	5449	1383	0	0	0	0	0	1	0	0	0	0	0	0	0	0
52	52	BOSTON_EMS	2013-04-16 02:45:09	2013-04-15 20:53:10	42	0	0	1	0	0	0	2013-04-15 15:53:10	0	1	0	3083	5449	1383	0	0	0	0	0	1	0	0	0	0	0	0	0	0
53	53	BOSTON_EMS	2013-04-16 02:45:09	2013-04-15 21:21:27	53	0	0	0	1	0	0	2013-04-15 16:21:27	0	0	0	3083	5449	1383	1	0	0	0	0	0	0	0	0	0	0	0	3	1
54	54	BOSTON_EMS	2013-04-16 02:45:09	2013-04-15 21:24:01	754	0	0	1	0	0	0	2013-04-15 16:24:01	0	0	0	3083	5449	1383	0	0	0	0	0	0	0	0	0	0	1	0	2	1
55	55	BOSTON_EMS	2013-04-16 02:45:09	2013-04-15 21:56:47	8	0	0	0	1	0	0	2013-04-15 16:56:47	0	0	0	3083	5449	1383	1	0	0	0	0	0	0	0	0	0	0	0	3	1
56	56	BOSTON_EMS	2013-04-16 02:45:09	2013-04-15 21:57:19	6	0	0	1	0	0	0	2013-04-15 16:57:19	0	0	0	3083	5449	1383	0	0	0	0	0	0	0	0	0	0	1	0	2	1
57	57	BOSTON_EMS	2013-04-16 02:45:09	2013-04-15 21:58:44	7	0	0	0	1	0	0	2013-04-15 16:58:44	0	0	0	3083	5449	1383	1	0	0	0	0	0	0	0	0	0	0	0	3	1
58	58	BOSTON_EMS	2013-04-16 02:45:09	2013-04-15 23:12:09	27	0	0	1	0	0	0	2013-04-15 18:12:09	0	0	0	3083	5449	1383	0	0	0	0	0	1	0	0	0	0	0	0	0	0
59	59	BOSTON_EMS	2013-04-16 02:45:09	2013-04-16 00:54:36	21	0	0	1	0	0	0	2013-04-15 19:54:36	0	0	0	3083	5449	1383	1	1	0	0	0	0	0	0	0	0	0	0	1	1
60	60	BOSTON_EMS	2013-04-16 13:06:56	2013-04-16 13:03:59	65	0	0	1	0	0	0	2013-04-16 08:03:59	0	0	0	3104	5597	1383	0	0	0	0	0	0	0	1	0	0	1	0	0	0
61	61	BOSTON_EMS	2013-04-16 13:06:56	2013-04-16 13:42:27	6	0	0	1	0	0	0	2013-04-16 08:42:27	0	0	0	3104	5597	1383	0	0	0	0	0	0	0	1	0	0	1	0	2	1
62	62	BOSTON_EMS	2013-04-16 13:06:56	2013-04-16 13:42:55	2	0	0	1	0	0	0	2013-04-16 08:42:55	0	0	0	3104	5597	1383	0	0	0	0	0	0	0	1	0	0	1	0	2	1
63	63	BOSTON_EMS	2013-04-16 13:06:56	2013-04-16 13:44:46	4	0	0	1	0	0	0	2013-04-16 08:44:46	0	0	0	3104	5597	1383	0	0	0	0	0	0	0	0	0	0	1	0	2	1
64	64	BOSTON_EMS	2013-04-16 13:06:56	2013-04-16 13:44:22	0	0	0	1	0	0	0	2013-04-16 08:44:22	0	0	0	3104	5597	1383	0	0	0	0	0	0	0	0	0	0	1	0	0	0
65	65	BOSTON_EMS	2013-04-16 13:06:56	2013-04-16 13:45:47	6	0	0	1	0	0	0	2013-04-16 08:45:47	0	0	0	3104	5597	1383	0	0	0	0	0	0	0	0	0	0	1	0	0	0
66	66	BOSTON_EMS	2013-04-16 13:06:56	2013-04-16 13:55:22	4	0	0	1	1	0	0	2013-04-16 08:55:22	0	0	0	3104	5597	1383	1	0	0	0	0	1	0	0	0	0	0	0	0	0
67	67	BOSTON_EMS	2013-04-16 13:06:56	2013-04-16 14:59:54	14	0	0	1	0	0	0	2013-04-16 09:59:54	0	0	1	3104	5597	1383	0	0	0	0	0	0	0	1	0	0	0	1	2	1
68	68	BOSTON_EMS	2013-04-16 13:06:56	2013-04-16 20:01:07	2	0	0	1	0	0	0	2013-04-16 15:01:07	0	1	0	3111	5650	1382	0	0	0	0	0	0	0	0	0	0	1	0	2	1
69	69	BOSTON_EMS	2013-04-16 13:06:56	2013-04-16 20:05:13	1	0	0	1	0	0	0	2013-04-16 15:05:13	0	0	0	3111	5650	1382	0	0	0	0	0	0	0	0	0	0	1	0	2	1
70	70	BOSTON_EMS	2013-04-16 19:00:43	2013-04-16 23:51:35	0	0	0	1	0	0	0	2013-04-16 18:51:35	1	0	0	3111	5650	1382	0	0	0	0	0	0	0	1	0	0	0	1	0	0
71	71	BOSTON_EMS	2013-04-16 19:00:43	2013-04-16 23:52:23	0	0	0	1	0	0	0	2013-04-16 18:52:23	1	0	0	3111	5650	1382	0	0	0	0	0	0	0	1	0	0	0	1	0	0
72	72	BOSTON_EMS	2013-04-16 19:00:43	2013-04-16 23:57:00	0	0	0	1	0	0	0	2013-04-16 18:57:00	1	0	0	3111	5650	1382	0	0	0	0	0	0	0	1	0	0	0	1	0	0
73	73	BOSTON_EMS	2013-04-17 13:02:28	2013-04-17 13:27:07	4	0	0	1	0	1	0	2013-04-17 08:27:07	0	0	0	3124	5752	1382	0	0	0	0	0	1	0	0	0	0	0	0	0	0
74	74	BOSTON_EMS	2013-04-17 13:02:28	2013-04-17 13:31:35	10	0	0	1	0	0	0	2013-04-17 08:31:35	1	0	0	3124	5752	1382	0	0	0	0	0	0	0	0	0	0	1	1	2	1
75	75	BOSTON_EMS	2013-04-17 13:02:28	2013-04-17 13:40:11	10	0	0	1	0	0	0	2013-04-17 08:40:11	0	0	0	3124	5752	1382	0	0	0	0	0	0	0	0	0	0	1	0	0	0
76	76	BOSTON_EMS	2013-04-17 13:02:28	2013-04-17 13:43:14	31	0	0	1	0	0	0	2013-04-17 08:43:14	0	0	0	3124	5752	1382	0	0	0	0	0	1	0	0	0	0	0	0	2	1
77	77	BOSTON_EMS	2013-04-17 13:02:28	2013-04-17 13:47:02	4	0	0	1	0	0	0	2013-04-17 08:47:02	0	0	0	3124	5752	1382	0	0	0	0	0	1	0	0	0	0	0	0	0	0
78	78	BOSTON_EMS	2013-04-17 13:02:28	2013-04-17 13:48:08	10	0	0	1	0	0	0	2013-04-17 08:48:08	0	0	0	3124	5752	1382	0	0	0	0	0	1	0	0	0	0	0	0	0	0
79	79	BOSTON_EMS	2013-04-17 13:02:28	2013-04-17 13:51:57	6	0	0	1	0	0	0	2013-04-17 08:51:57	0	0	0	3124	5752	1382	0	0	0	0	0	1	0	0	0	0	0	0	0	0
80	80	BOSTON_EMS	2013-04-17 13:02:28	2013-04-17 13:56:42	7	0	0	1	0	0	0	2013-04-17 08:56:42	0	0	0	3124	5752	1382	0	0	0	0	0	1	0	0	0	0	0	0	0	0
81	81	BOSTON_EMS	2013-04-17 13:02:28	2013-04-17 13:58:54	4	0	0	1	0	0	0	2013-04-17 08:58:54	0	0	0	3124	5752	1382	0	0	0	0	0	1	0	0	0	0	0	0	0	0
82	82	BOSTON_EMS	2013-04-17 13:02:28	2013-04-17 13:59:42	14	0	0	1	0	1	0	2013-04-17 08:59:42	0	0	0	3124	5752	1382	0	0	0	0	0	1	0	0	0	0	0	0	0	0
83	83	BOSTON_EMS	2013-04-17 13:02:28	2013-04-17 14:00:35	15	0	0	1	0	0	0	2013-04-17 09:00:35	0	0	0	3124	5752	1382	0	0	0	0	0	1	0	0	0	0	0	0	0	0
84	84	BOSTON_EMS	2013-04-17 13:02:28	2013-04-17 14:08:16	4	0	0	1	0	0	0	2013-04-17 09:08:16	0	0	0	3124	5752	1382	0	0	0	0	0	1	0	0	0	0	0	0	0	0
85	85	BOSTON_EMS	2013-04-18 03:54:39	2013-04-17 21:38:33	5	0	0	1	0	0	0	2013-04-17 16:38:33	1	0	0	3135	6015	1382	0	0	0	0	0	0	0	1	0	0	1	1	0	0
86	86	BOSTON_EMS	2013-04-18 03:54:39	2013-04-17 21:49:50	1	0	0	1	0	0	0	2013-04-17 16:49:50	1	0	0	3135	6015	1382	0	0	0	0	0	0	0	1	0	0	0	1	0	0
87	87	BOSTON_EMS	2013-04-18 03:54:39	2013-04-17 23:22:06	11	0	0	1	0	0	0	2013-04-17 18:22:06	0	0	0	3135	6015	1382	0	0	0	0	0	1	0	0	0	0	0	1	0	0
88	88	BOSTON_EMS	2013-04-18 03:54:39	2013-04-18 00:14:29	0	0	0	1	0	0	0	2013-04-17 19:14:29	1	0	0	3135	6015	1382	0	0	0	0	0	0	0	0	1	0	0	1	0	0
89	89	BOSTON_EMS	2013-04-18 03:54:39	2013-04-18 00:27:39	0	0	0	1	0	0	0	2013-04-17 19:27:39	1	0	0	3135	6015	1382	0	0	0	0	0	0	0	1	0	0	0	1	0	0
90	90	BOSTON_EMS	2013-04-18 03:54:39	2013-04-18 01:27:43	4	0	0	1	0	0	0	2013-04-17 20:27:43	0	0	0	3135	6015	1382	0	0	0	0	0	1	0	0	0	0	0	0	0	0
91	91	BOSTON_EMS	2013-04-18 15:20:27	2013-04-18 12:14:59	0	0	0	1	0	0	0	2013-04-18 07:14:59	1	0	0	3151	6115	1383	0	0	0	0	0	0	0	1	0	0	0	1	0	0
92	92	BOSTON_EMS	2013-04-18 15:20:27	2013-04-18 12:39:33	13	0	0	1	0	0	0	2013-04-18 07:39:33	0	1	0	3151	6115	1383	0	0	0	0	0	1	0	0	0	0	0	0	0	0
93	93	BOSTON_EMS	2013-04-18 15:20:27	2013-04-18 14:27:12	8	0	0	1	0	0	0	2013-04-18 09:27:12	0	0	0	3151	6115	1383	0	0	0	0	0	1	0	0	0	0	0	0	0	0
94	94	BOSTON_EMS	2013-04-18 15:20:27	2013-04-18 15:13:06	64	0	0	1	0	0	0	2013-04-18 10:13:06	0	0	0	3151	6115	1383	0	0	0	0	0	1	0	0	0	0	0	0	0	0
95	95	BOSTON_EMS	2013-04-18 15:20:27	2013-04-18 15:16:33	15	0	0	1	0	0	0	2013-04-18 10:16:33	0	0	0	3151	6115	1383	0	0	0	0	0	0	0	0	0	0	1	0	0	0
96	96	BOSTON_EMS	2013-04-18 15:20:27	2013-04-18 18:01:29	0	0	0	1	0	0	0	2013-04-18 13:01:29	1	0	0	3151	6115	1383	0	0	0	0	0	0	0	1	0	0	0	1	0	0
97	97	BOSTON_EMS	2013-04-18 15:20:27	2013-04-18 18:38:34	1	0	0	1	0	0	0	2013-04-18 13:38:34	0	0	0	3151	6115	1383	0	0	0	0	0	1	0	0	0	0	0	1	0	0
98	98	BOSTON_EMS	2013-04-18 15:20:27	2013-04-18 18:40:23	2	0	0	1	0	0	0	2013-04-18 13:40:23	0	0	0	3151	6115	1383	0	0	0	0	0	1	0	0	0	0	0	0	0	0
99	99	BOSTON_EMS	2013-04-18 15:20:27	2013-04-18 18:41:41	1	0	0	1	0	0	0	2013-04-18 13:41:41	0	0	0	3151	6115	1383	0	0	0	0	0	1	0	0	0	0	0	0	0	0
100	100	BOSTON_EMS	2013-04-18 15:20:27	2013-04-18 18:42:45	3	0	0	1	0	1	0	2013-04-18 13:42:45	0	0	0	3151	6115	1383	0	0	0	0	0	1	0	0	0	0	0	0	0	0
101	101	BOSTON_EMS	2013-04-18 15:20:27	2013-04-18 18:43:55	0	0	0	1	0	0	0	2013-04-18 13:43:55	0	0	0	3151	6115	1383	0	0	0	0	0	1	0	0	0	0	0	0	0	0
102	102	BOSTON_EMS	2013-04-18 15:20:27	2013-04-18 18:45:35	16	0	0	1	0	0	0	2013-04-18 13:45:35	0	0	0	3151	6115	1383	0	0	0	0	0	1	0	0	0	0	0	0	0	0
103	103	BOSTON_EMS	2013-04-18 15:20:27	2013-04-18 19:33:50	8	0	0	1	0	0	0	2013-04-18 14:33:50	0	1	0	3153	6196	1383	0	0	0	0	0	1	0	0	0	0	0	0	0	0
104	104	BOSTON_EMS	2013-04-19 05:06:13	2013-04-19 01:09:17	2	0	0	1	0	0	0	2013-04-18 20:09:17	1	0	0	3153	6196	1383	0	0	0	0	0	0	0	1	0	0	0	1	0	0
105	105	BOSTON_EMS	2013-04-19 13:54:04	2013-04-19 12:08:40	37	0	0	1	0	0	0	2013-04-19 07:08:40	0	0	0	3158	6485	1383	1	0	0	0	0	0	0	0	0	0	0	0	0	0
106	106	BOSTON_EMS	2013-04-20 03:36:59	2013-04-20 01:08:05	78	0	0	1	0	0	0	2013-04-19 20:08:05	0	0	0	3163	7123	1383	0	0	0	0	0	0	0	0	0	0	1	0	2	1
107	107	BostonFire	2013-04-15 13:03:16	2013-04-15 20:00:00	41	0	0	1	0	0	0	2013-04-15 15:00:00	0	0	0	6637	27245	48	0	0	0	0	0	1	0	0	0	0	0	0	0	0
108	108	BostonFire	2013-04-16 01:37:12	2013-04-16 04:15:05	35	0	0	1	0	0	0	2013-04-15 23:15:05	0	0	0	6637	27245	48	0	0	0	0	0	1	0	0	0	0	0	1	0	0
109	109	BostonFire	2013-04-16 01:37:12	2013-04-16 04:16:55	66	0	0	1	0	0	0	2013-04-15 23:16:55	0	0	0	6637	27245	48	0	0	0	0	0	1	0	0	0	0	0	0	0	0
110	110	BostonFire	2013-04-16 01:37:12	2013-04-16 04:19:06	19	0	0	1	0	0	0	2013-04-15 23:19:06	0	0	0	6637	27245	48	0	0	0	0	0	1	0	0	0	0	0	0	0	0
111	111	BostonFire	2013-04-16 01:37:12	2013-04-16 04:21:34	484	0	0	1	0	0	0	2013-04-15 23:21:34	0	0	0	6637	27245	48	0	0	0	0	0	0	0	0	0	0	1	0	0	0
112	112	BostonFire	2013-04-16 01:37:12	2013-04-16 04:27:05	379	0	0	1	0	0	0	2013-04-15 23:27:05	0	0	0	6637	27245	48	0	0	0	0	0	0	0	1	0	0	1	0	0	0
113	113	BostonFire	2013-04-19 06:13:59	2013-04-18 23:28:52	18	0	0	1	0	0	0	2013-04-18 18:28:52	0	0	0	6643	28592	48	0	0	0	0	1	0	0	0	0	0	0	0	0	0
114	114	BostonFire	2013-04-19 06:13:59	2013-04-18 23:31:23	27	0	0	1	0	0	0	2013-04-18 18:31:23	0	0	0	6643	28592	48	0	0	0	0	0	1	0	0	0	0	0	0	0	0
115	115	BostonFire	2013-04-19 06:13:59	2013-04-19 11:16:05	660	0	0	1	0	0	0	2013-04-19 06:16:05	0	0	0	6651	29726	48	0	0	0	0	0	0	0	0	0	0	1	0	2	1
116	116	BostonFire	2013-04-19 06:13:59	2013-04-19 12:49:57	76	0	0	1	0	0	0	2013-04-19 07:49:57	0	0	0	6651	29726	48	0	0	0	0	0	0	0	0	0	0	1	0	0	0
117	117	BostonLogan	2013-04-15 13:03:07	2013-04-15 19:55:53	61	0	0	1	0	0	0	2013-04-15 14:55:53	0	0	0	3603	19747	1320	0	1	0	0	0	0	0	0	0	0	0	0	0	0
118	118	BostonLogan	2013-04-16 03:20:44	2013-04-15 20:50:03	1498	0	0	1	0	0	0	2013-04-15 15:50:03	0	0	0	3603	19747	1320	0	1	0	0	0	0	0	0	0	0	0	0	0	0
119	119	BostonLogan	2013-04-16 03:20:44	2013-04-15 21:42:45	431	0	0	1	0	0	0	2013-04-15 16:42:45	0	0	0	3603	19747	1320	0	1	0	0	0	0	0	0	0	0	0	0	0	0
120	120	BostonLogan	2013-04-16 12:49:08	2013-04-16 15:44:31	29	0	0	1	0	0	0	2013-04-16 10:44:31	0	1	0	3608	20016	1322	0	0	0	0	0	1	0	0	0	0	0	0	0	0
121	121	BostonLogan	2013-04-16 12:49:08	2013-04-16 16:52:25	2	0	0	1	0	0	0	2013-04-16 11:52:25	1	0	0	3608	20016	1322	0	0	1	0	0	0	0	0	0	0	0	1	0	0
122	122	BostonLogan	2013-04-16 12:49:08	2013-04-16 16:54:02	2	0	0	1	0	0	0	2013-04-16 11:54:02	1	0	0	3608	20016	1322	0	0	1	0	0	0	0	0	0	0	0	1	0	0
123	123	BostonLogan	2013-04-16 12:49:08	2013-04-16 16:54:42	0	0	0	1	0	0	0	2013-04-16 11:54:42	1	0	0	3608	20016	1322	0	0	1	0	0	0	0	0	0	0	0	1	0	0
124	124	BostonLogan	2013-04-16 12:49:08	2013-04-16 16:56:38	2	0	0	1	0	0	0	2013-04-16 11:56:38	1	0	0	3608	20016	1322	0	0	1	0	0	0	0	0	0	0	0	1	0	0
125	125	BostonLogan	2013-04-16 14:31:36	2013-04-16 20:54:05	0	0	0	1	0	0	0	2013-04-16 15:54:05	1	0	0	3609	20057	1323	0	0	0	0	0	1	0	0	0	0	0	1	0	0
126	126	BostonLogan	2013-04-18 15:22:01	2013-04-18 18:19:49	14	0	0	1	0	0	0	2013-04-18 13:19:49	0	1	0	3610	20199	1323	0	0	0	0	0	0	0	1	0	0	0	0	0	0
127	127	BostonLogan	2013-04-19 13:53:04	2013-04-19 11:58:03	389	0	0	1	0	0	0	2013-04-19 06:58:03	0	0	0	3617	21538	1323	1	1	0	0	0	0	0	0	0	0	0	0	0	0
128	128	BostonLogan	2013-04-19 13:53:04	2013-04-19 13:34:01	94	0	0	1	0	0	0	2013-04-19 08:34:01	1	0	0	3617	21538	1323	0	0	1	0	0	0	0	0	0	0	0	1	0	0
129	129	BostonLogan	2013-04-19 13:53:04	2013-04-19 14:33:35	5	0	0	1	0	0	0	2013-04-19 09:33:35	1	0	0	3617	21538	1323	0	0	0	0	0	1	0	0	0	0	0	1	0	0
130	130	BostonLogan	2013-04-19 13:53:04	2013-04-19 14:35:09	12	0	0	1	0	0	0	2013-04-19 09:35:09	1	0	0	3617	21538	1323	0	1	0	0	0	0	0	0	0	0	0	1	0	0
131	131	BostonLogan	2013-04-19 13:53:04	2013-04-19 15:14:54	52	0	0	1	0	0	0	2013-04-19 10:14:54	0	0	0	3617	21538	1323	1	0	0	0	0	0	0	0	0	0	0	0	0	0
132	132	BostonLogan	2013-04-19 13:53:04	2013-04-19 15:40:06	18	0	0	1	0	0	0	2013-04-19 10:40:06	0	0	0	3617	21538	1323	0	0	0	0	0	1	0	0	0	0	0	0	0	0
133	133	BostonLogan	2013-04-19 13:53:04	2013-04-19 17:11:58	20	0	0	1	0	0	0	2013-04-19 12:11:58	0	1	0	3617	21538	1323	0	0	0	0	0	1	0	0	0	0	0	0	0	0
134	134	BostonParksDept	2013-04-16 02:09:53	2013-04-15 20:44:17	8	0	0	1	0	0	0	2013-04-15 15:44:17	0	0	1	679	1326	614	0	0	0	0	0	1	0	0	0	0	0	0	0	0
135	135	BostonParksDept	2013-04-16 02:09:53	2013-04-15 20:54:24	1	0	0	0	1	0	0	2013-04-15 15:54:24	0	0	0	679	1326	614	0	0	0	0	0	1	0	0	0	0	0	1	1	1
136	136	BostonParksDept	2013-04-16 02:09:53	2013-04-15 20:57:59	2	0	0	0	1	0	0	2013-04-15 15:57:59	1	0	0	679	1326	614	0	0	0	0	0	1	0	0	0	0	0	1	1	1
137	137	BostonParksDept	2013-04-16 02:09:53	2013-04-15 22:29:48	2	0	0	0	1	0	0	2013-04-15 17:29:48	0	0	0	679	1326	614	1	0	0	0	0	0	0	0	0	0	0	1	0	0
138	138	BostonParksDept	2013-04-16 02:09:53	2013-04-15 22:29:38	0	0	0	0	1	0	0	2013-04-15 17:29:38	0	0	0	679	1326	614	1	0	0	0	0	0	0	0	0	0	0	1	0	0
139	139	BostonParksDept	2013-04-16 02:09:53	2013-04-16 00:19:47	2	0	0	0	1	0	0	2013-04-15 19:19:47	0	0	0	679	1326	614	1	0	0	0	0	1	0	0	0	0	0	0	0	0
140	140	BostonParksDept	2013-04-16 02:09:53	2013-04-16 00:36:56	0	0	0	0	1	0	0	2013-04-15 19:36:56	1	0	1	679	1326	614	1	0	0	0	0	1	0	0	0	0	0	1	0	0
141	141	BostonParksDept	2013-04-16 02:09:53	2013-04-16 00:45:54	1	0	0	0	1	0	0	2013-04-15 19:45:54	0	1	0	679	1326	614	1	0	0	0	0	1	0	0	0	0	0	0	0	0
142	142	BostonParksDept	2013-04-16 14:47:16	2013-04-16 14:37:47	0	0	0	1	0	0	0	2013-04-16 09:37:47	0	1	0	685	1330	614	0	1	0	0	0	0	0	0	0	0	1	0	2	1
143	143	BostonParksDept	2013-04-16 14:47:16	2013-04-16 14:37:41	0	0	0	1	0	0	0	2013-04-16 09:37:41	0	0	0	685	1330	614	0	1	0	0	0	0	0	0	0	0	1	0	2	1
144	144	BostonParksDept	2013-04-16 14:47:16	2013-04-16 14:38:31	0	0	0	1	0	0	0	2013-04-16 09:38:31	0	1	0	685	1330	614	0	1	0	0	0	0	0	0	0	0	1	0	2	1
145	145	BostonParksDept	2013-04-16 14:47:16	2013-04-16 15:03:33	0	0	0	1	0	0	0	2013-04-16 10:03:33	0	0	0	685	1330	614	0	1	0	0	0	0	0	0	0	0	0	0	0	0
146	146	BostonParksDept	2013-04-16 14:47:16	2013-04-16 18:46:35	4	0	0	1	0	0	0	2013-04-16 13:46:35	0	0	1	685	1330	614	0	1	0	0	0	0	0	0	0	0	0	0	0	0
147	147	BostonParksDept	2013-04-17 14:12:11	2013-04-17 12:30:54	1	0	0	1	0	0	0	2013-04-17 07:30:54	1	0	0	688	1338	614	0	1	0	0	0	0	0	0	0	0	0	1	0	0
148	148	BostonParksDept	2013-04-17 14:12:11	2013-04-17 16:06:06	0	0	0	1	0	0	0	2013-04-17 11:06:06	0	1	0	688	1338	614	0	0	0	1	0	0	0	0	0	0	0	0	0	0
149	149	Boston_Police	2013-04-15 14:11:09	2013-04-15 19:39:31	408	0	0	1	0	0	0	2013-04-15 14:39:31	0	0	1	6280	115414	144	0	0	0	0	0	1	0	0	0	0	0	1	0	0
150	150	Boston_Police	2013-04-15 14:11:09	2013-04-15 19:52:39	560	0	0	1	1	0	0	2013-04-15 14:52:39	0	0	1	6280	115414	144	1	0	0	0	0	1	0	0	0	0	0	1	3	1
151	151	Boston_Police	2013-04-15 14:11:09	2013-04-15 20:02:01	7531	0	0	1	0	0	0	2013-04-15 15:02:01	0	0	1	6280	115414	144	0	0	0	0	1	0	0	0	0	0	0	1	0	0
152	152	Boston_Police	2013-04-15 14:11:09	2013-04-15 20:06:28	7900	0	0	1	0	0	0	2013-04-15 15:06:28	0	0	1	6280	115414	144	0	0	0	0	1	0	0	0	0	0	0	1	0	0
153	153	Boston_Police	2013-04-15 14:11:09	2013-04-15 20:29:43	1984	0	0	1	0	0	0	2013-04-15 15:29:43	0	0	1	6280	115414	144	0	0	0	0	0	1	0	0	0	0	0	1	1	1
154	154	Boston_Police	2013-04-15 14:11:09	2013-04-15 20:30:19	1368	0	0	1	0	0	0	2013-04-15 15:30:19	0	0	1	6280	115414	144	0	0	0	0	0	1	0	0	0	0	0	1	0	0
155	155	Boston_Police	2013-04-15 14:11:09	2013-04-15 20:51:57	214	0	0	1	0	0	0	2013-04-15 15:51:57	0	0	1	6280	115414	144	0	0	0	0	1	0	0	0	0	0	0	1	0	0
156	156	Boston_Police	2013-04-15 14:11:09	2013-04-15 20:53:04	1789	0	0	1	0	0	0	2013-04-15 15:53:04	0	0	1	6280	115414	144	0	0	0	0	1	0	0	0	0	0	0	1	0	0
157	157	Boston_Police	2013-04-15 14:11:09	2013-04-15 20:53:40	306	0	0	1	0	0	0	2013-04-15 15:53:40	0	0	1	6280	115414	144	1	0	0	0	0	0	0	0	0	0	0	1	0	0
158	158	Boston_Police	2013-04-15 14:11:09	2013-04-15 20:56:12	655	0	0	1	0	0	0	2013-04-15 15:56:12	0	0	1	6280	115414	144	1	0	0	0	0	0	0	0	0	0	0	1	3	1
159	159	Boston_Police	2013-04-15 14:11:09	2013-04-15 21:01:17	166	0	0	1	0	0	0	2013-04-15 16:01:17	0	0	1	6280	115414	144	0	0	0	0	0	1	0	0	0	0	0	1	0	0
160	160	Boston_Police	2013-04-16 03:37:21	2013-04-15 21:22:33	2213	0	0	1	0	0	0	2013-04-15 16:22:33	0	0	1	6280	115414	144	0	0	0	0	0	1	0	0	0	0	0	1	0	0
161	161	Boston_Police	2013-04-16 03:37:21	2013-04-15 21:23:36	239	0	0	0	1	0	0	2013-04-15 16:23:36	0	0	1	6280	115414	144	0	0	0	0	0	1	0	0	0	0	0	1	0	0
162	162	Boston_Police	2013-04-16 03:37:21	2013-04-15 21:42:03	395	0	0	1	0	0	0	2013-04-15 16:42:03	0	0	1	6280	115414	144	0	1	0	0	0	0	0	0	0	0	0	1	0	0
163	163	Boston_Police	2013-04-16 03:37:21	2013-04-15 21:52:33	369	0	0	1	0	0	0	2013-04-15 16:52:33	0	1	0	6280	115414	144	0	0	0	0	1	0	0	0	0	0	0	0	0	0
164	164	Boston_Police	2013-04-16 03:37:21	2013-04-15 22:38:52	507	0	0	1	0	0	0	2013-04-15 17:38:52	0	0	0	6280	115414	144	0	0	0	0	0	1	0	0	0	0	0	0	0	0
165	165	Boston_Police	2013-04-16 03:37:21	2013-04-15 23:17:53	415	0	0	1	0	0	0	2013-04-15 18:17:53	0	0	1	6280	115414	144	0	0	0	0	0	1	0	0	0	0	0	1	0	0
166	166	Boston_Police	2013-04-16 03:37:21	2013-04-15 23:30:30	474	1	0	1	0	0	0	2013-04-15 18:30:30	0	0	0	6280	115414	144	0	1	0	0	0	0	0	0	0	0	0	0	0	0
167	167	Boston_Police	2013-04-16 03:37:21	2013-04-15 23:58:52	784	0	0	1	0	0	0	2013-04-15 18:58:52	0	0	0	6280	115414	144	0	0	0	0	0	1	0	0	0	0	0	0	0	0
168	168	Boston_Police	2013-04-16 03:37:21	2013-04-16 00:00:37	333	0	0	1	0	0	0	2013-04-15 19:00:37	0	0	0	6280	115414	144	0	0	0	0	0	1	0	0	0	0	0	1	1	1
169	169	Boston_Police	2013-04-16 03:37:21	2013-04-16 00:46:20	477	0	0	1	0	0	0	2013-04-15 19:46:20	0	0	1	6280	115414	144	0	0	0	0	0	1	0	0	0	0	0	1	0	0
170	170	Boston_Police	2013-04-16 03:37:21	2013-04-16 00:50:57	141	0	0	1	0	0	0	2013-04-15 19:50:57	0	0	1	6280	115414	144	1	0	0	0	0	0	0	0	0	0	0	1	4	1
171	171	Boston_Police	2013-04-16 03:37:21	2013-04-16 00:52:08	51	0	0	1	0	0	0	2013-04-15 19:52:08	0	0	1	6280	115414	144	0	0	0	0	0	1	0	0	0	0	0	1	0	0
172	172	Boston_Police	2013-04-16 03:37:21	2013-04-16 00:53:12	581	0	0	1	0	0	0	2013-04-15 19:53:12	0	0	1	6280	115414	144	0	0	0	0	1	0	0	0	0	0	0	1	0	0
173	173	Boston_Police	2013-04-16 03:37:21	2013-04-16 00:54:18	413	0	0	1	0	0	0	2013-04-15 19:54:18	0	0	1	6280	115414	144	0	0	0	0	0	1	0	0	0	0	0	1	0	0
174	174	Boston_Police	2013-04-16 03:37:21	2013-04-16 01:16:26	220	0	0	1	0	0	0	2013-04-15 20:16:26	0	0	0	6280	115414	144	0	0	0	0	0	0	0	0	0	0	1	0	2	1
175	175	Boston_Police	2013-04-16 03:37:21	2013-04-16 01:18:58	421	0	0	1	0	0	0	2013-04-15 20:18:58	0	0	0	6280	115414	144	0	0	0	0	0	1	0	0	0	0	0	0	1	1
176	176	Boston_Police	2013-04-16 03:37:21	2013-04-16 02:01:14	371	0	0	1	0	0	0	2013-04-15 21:01:14	0	0	0	6280	115414	144	0	0	0	0	0	1	0	0	0	0	0	0	0	0
177	177	Boston_Police	2013-04-16 03:37:21	2013-04-16 02:48:11	72	1	0	1	0	0	0	2013-04-15 21:48:11	0	0	0	6280	115414	144	0	0	0	0	0	1	0	0	0	0	0	0	0	0
178	178	Boston_Police	2013-04-16 03:37:21	2013-04-16 03:16:23	361	0	0	1	0	0	0	2013-04-15 22:16:23	0	0	0	6280	115414	144	0	0	0	0	0	1	0	0	0	0	0	1	0	0
179	179	Boston_Police	2013-04-16 03:37:21	2013-04-16 10:09:00	33	0	0	1	0	0	0	2013-04-16 05:09:00	0	0	1	6303	117153	145	0	1	0	0	0	0	0	0	0	0	0	1	0	0
180	180	Boston_Police	2013-04-16 03:37:21	2013-04-16 10:11:19	17	0	0	1	0	0	0	2013-04-16 05:11:19	0	0	1	6303	117153	145	0	1	0	0	0	0	0	0	0	0	0	1	0	0
181	181	Boston_Police	2013-04-16 03:37:21	2013-04-16 10:13:41	34	0	0	1	0	0	0	2013-04-16 05:13:41	0	0	1	6303	117153	145	0	1	0	0	0	0	0	0	0	0	0	1	0	0
182	182	Boston_Police	2013-04-16 03:37:21	2013-04-16 10:15:32	32	0	0	1	0	0	0	2013-04-16 05:15:32	0	0	1	6303	117153	145	0	1	0	0	0	0	0	0	0	0	0	1	0	0
183	183	Boston_Police	2013-04-17 02:52:33	2013-04-16 12:40:53	56	0	0	1	0	0	0	2013-04-16 07:40:53	0	0	1	6303	117153	145	0	1	0	0	0	0	0	0	0	0	0	1	0	0
184	184	Boston_Police	2013-04-17 02:52:33	2013-04-16 12:42:39	62	0	0	1	0	0	0	2013-04-16 07:42:39	0	0	1	6303	117153	145	0	0	0	0	0	1	0	0	0	0	0	1	0	0
185	185	Boston_Police	2013-04-17 02:52:33	2013-04-16 13:54:44	27	0	0	1	0	0	0	2013-04-16 08:54:44	0	1	1	6304	117210	145	0	0	0	0	0	1	0	0	0	0	0	1	0	0
186	186	Boston_Police	2013-04-17 02:52:33	2013-04-16 13:55:10	26	0	0	1	0	0	0	2013-04-16 08:55:10	0	0	1	6304	117210	145	0	0	0	0	0	1	0	0	0	0	0	1	0	0
187	187	Boston_Police	2013-04-17 02:52:33	2013-04-16 13:56:21	40	0	0	0	1	0	0	2013-04-16 08:56:21	0	0	1	6304	117210	145	0	0	0	0	0	1	0	0	0	0	0	1	0	0
188	188	Boston_Police	2013-04-17 02:52:33	2013-04-16 13:57:54	218	0	0	0	1	0	0	2013-04-16 08:57:54	0	0	1	6304	117210	145	0	0	0	0	0	1	0	0	0	0	0	1	0	0
189	189	Boston_Police	2013-04-17 02:52:33	2013-04-16 14:01:19	19	0	0	0	1	0	0	2013-04-16 09:01:19	0	0	1	6304	117210	145	0	0	0	0	0	1	0	0	0	0	0	1	0	0
190	190	Boston_Police	2013-04-17 02:52:33	2013-04-16 14:03:33	46	0	0	1	0	0	0	2013-04-16 09:03:33	0	0	1	6304	117210	145	0	0	0	0	0	1	0	0	0	0	0	1	1	1
191	191	Boston_Police	2013-04-17 02:52:33	2013-04-16 14:04:20	80	0	0	1	0	0	0	2013-04-16 09:04:20	0	0	1	6304	117210	145	1	0	0	0	0	0	0	0	0	0	0	1	4	1
192	192	Boston_Police	2013-04-17 02:52:33	2013-04-16 14:05:27	176	0	0	1	0	0	0	2013-04-16 09:05:27	0	0	1	6304	117210	145	0	0	0	0	0	1	0	0	0	0	0	1	0	0
193	193	Boston_Police	2013-04-17 02:52:33	2013-04-16 14:06:30	74	0	0	1	0	0	0	2013-04-16 09:06:30	0	0	1	6304	117210	145	0	0	0	0	0	1	0	0	0	0	0	1	0	0
194	194	Boston_Police	2013-04-17 02:52:33	2013-04-16 14:06:17	69	0	0	1	0	0	0	2013-04-16 09:06:17	0	0	1	6304	117210	145	0	0	0	0	1	0	0	0	0	0	0	1	0	0
195	195	Boston_Police	2013-04-17 02:52:33	2013-04-16 14:08:51	65	0	0	1	0	0	0	2013-04-16 09:08:51	0	0	1	6304	117210	145	0	0	0	0	0	1	0	0	0	0	0	1	0	0
196	196	Boston_Police	2013-04-17 02:52:33	2013-04-16 14:08:09	33	0	0	1	0	0	0	2013-04-16 09:08:09	0	0	1	6304	117210	145	0	0	0	0	0	1	0	0	0	0	0	1	1	1
197	197	Boston_Police	2013-04-17 02:52:33	2013-04-16 15:45:27	9	0	0	1	0	0	0	2013-04-16 10:45:27	0	1	0	6304	117210	145	0	0	0	0	0	1	0	0	0	0	0	0	0	0
198	198	Boston_Police	2013-04-17 02:52:33	2013-04-16 15:57:46	42	0	0	1	0	0	0	2013-04-16 10:57:46	0	1	0	6304	117210	145	0	0	0	0	0	1	0	0	0	0	0	0	0	0
199	199	Boston_Police	2013-04-17 02:52:33	2013-04-16 16:08:01	23	0	0	1	0	0	0	2013-04-16 11:08:01	0	1	0	6304	117210	145	0	0	0	0	0	1	0	0	0	0	0	0	0	0
200	200	Boston_Police	2013-04-17 02:52:33	2013-04-16 18:50:02	139	0	0	1	0	0	0	2013-04-16 13:50:02	0	1	1	6304	117210	145	0	0	0	0	0	1	0	0	0	0	0	0	0	0
201	201	Boston_Police	2013-04-17 02:52:33	2013-04-16 19:21:12	68	0	0	1	0	0	0	2013-04-16 14:21:12	0	0	1	6308	117784	145	0	0	0	0	0	1	0	0	0	0	0	1	0	0
202	202	Boston_Police	2013-04-17 02:52:33	2013-04-16 22:55:17	8	1	0	1	0	0	0	2013-04-16 17:55:17	0	1	0	6308	117784	145	0	0	0	0	0	1	0	0	0	0	0	0	0	0
203	203	Boston_Police	2013-04-17 02:52:33	2013-04-17 00:36:43	203	0	0	1	0	0	0	2013-04-16 19:36:43	0	0	0	6308	117784	145	0	0	0	0	0	0	0	0	0	0	1	0	0	0
204	204	Boston_Police	2013-04-17 02:52:33	2013-04-17 00:40:11	509	0	0	1	0	0	0	2013-04-16 19:40:11	0	1	1	6308	117784	145	0	0	0	0	0	1	0	0	0	0	0	0	0	0
205	205	Boston_Police	2013-04-17 02:52:33	2013-04-17 00:45:26	953	0	0	1	0	0	0	2013-04-16 19:45:26	0	0	0	6308	117784	145	0	0	0	0	0	0	0	1	0	0	1	1	0	0
206	206	Boston_Police	2013-04-17 02:52:33	2013-04-17 08:36:20	235	0	0	1	0	0	0	2013-04-17 03:36:20	0	0	0	6313	127655	145	0	0	0	0	0	0	0	0	0	0	1	0	0	0
207	207	Boston_Police	2013-04-17 02:52:33	2013-04-17 08:39:51	42	0	0	1	0	0	0	2013-04-17 03:39:51	0	1	0	6313	127655	145	0	0	0	0	0	1	0	0	0	0	0	0	0	0
208	208	Boston_Police	2013-04-17 13:20:03	2013-04-17 16:58:41	281	0	0	1	0	0	0	2013-04-17 11:58:41	0	0	1	6313	127655	145	0	0	0	0	0	1	0	0	0	0	0	1	0	0
209	209	Boston_Police	2013-04-17 13:20:03	2013-04-17 18:33:56	10576	0	0	1	0	0	0	2013-04-17 13:33:56	0	0	0	6313	127655	145	0	0	0	0	0	1	0	0	0	0	0	0	0	0
210	210	Boston_Police	2013-04-17 13:20:03	2013-04-17 19:26:35	97	0	0	1	0	0	0	2013-04-17 14:26:35	0	1	0	6319	131970	145	0	1	0	0	0	0	0	0	0	0	0	0	0	0
211	211	Boston_Police	2013-04-18 05:04:26	2013-04-17 20:56:16	14	0	0	1	0	0	0	2013-04-17 15:56:16	0	0	0	6319	131970	145	0	0	0	0	0	1	0	0	0	0	0	1	0	0
212	212	Boston_Police	2013-04-18 05:04:26	2013-04-17 23:15:28	379	0	0	1	0	0	0	2013-04-17 18:15:28	0	0	0	6319	131970	145	0	0	0	0	0	1	0	0	0	0	0	1	0	0
213	213	Boston_Police	2013-04-18 05:04:26	2013-04-17 23:29:02	660	0	0	1	0	0	0	2013-04-17 18:29:02	0	0	0	6319	131970	145	0	1	0	0	0	0	0	0	0	0	0	0	0	0
214	214	Boston_Police	2013-04-18 05:04:26	2013-04-18 03:14:47	36	0	0	0	1	0	0	2013-04-17 22:14:47	0	0	1	6319	131970	145	1	1	0	0	0	0	0	0	0	0	0	0	0	0
215	215	Boston_Police	2013-04-18 15:04:47	2013-04-18 13:36:43	123	0	0	1	1	0	0	2013-04-18 08:36:43	0	0	0	6331	132836	145	0	0	0	0	1	1	0	0	0	0	0	1	0	0
216	216	Boston_Police	2013-04-18 15:04:47	2013-04-18 14:24:32	110	0	0	1	0	0	0	2013-04-18 09:24:32	0	1	1	6331	132836	145	0	0	0	0	0	1	0	0	0	0	0	0	0	0
217	217	Boston_Police	2013-04-18 15:04:47	2013-04-18 14:38:13	66	0	0	1	0	0	0	2013-04-18 09:38:13	0	1	1	6331	132836	145	0	0	0	0	0	1	0	0	0	0	0	0	0	0
218	218	Boston_Police	2013-04-18 15:04:47	2013-04-18 16:53:22	0	0	0	1	1	0	0	2013-04-18 11:53:22	1	0	0	6331	132836	145	1	0	0	0	0	1	0	0	0	0	0	1	0	0
219	219	Boston_Police	2013-04-18 15:04:47	2013-04-18 16:55:28	0	0	0	1	0	0	0	2013-04-18 11:55:28	1	0	0	6331	132836	145	0	0	0	0	0	1	0	1	0	0	0	1	0	0
220	220	Boston_Police	2013-04-18 15:04:47	2013-04-18 17:05:40	116	0	1	1	0	0	0	2013-04-18 12:05:40	0	1	0	6331	132836	145	0	0	0	0	0	0	0	1	0	0	0	1	0	0
221	221	Boston_Police	2013-04-18 15:04:47	2013-04-18 18:28:17	17	0	0	1	0	0	0	2013-04-18 13:28:17	0	0	0	6331	132836	145	0	0	0	0	0	1	0	1	0	0	0	0	0	0
222	222	Boston_Police	2013-04-18 15:04:47	2013-04-18 18:29:29	31	0	0	1	0	0	0	2013-04-18 13:29:29	0	0	0	6331	132836	145	0	1	0	0	0	0	0	0	0	0	0	0	0	0
223	223	Boston_Police	2013-04-18 15:04:47	2013-04-18 18:58:38	165	0	0	1	0	0	0	2013-04-18 13:58:38	0	0	0	6331	132836	145	0	0	0	0	0	1	0	0	0	0	0	0	0	0
224	224	Boston_Police	2013-04-18 15:04:47	2013-04-18 19:01:08	69	0	0	1	0	0	0	2013-04-18 14:01:08	0	1	0	6331	132836	145	0	0	0	0	0	1	0	0	0	0	0	0	0	0
225	225	Boston_Police	2013-04-18 15:04:47	2013-04-18 19:05:59	28	0	0	1	0	0	0	2013-04-18 14:05:59	0	0	0	6349	139524	145	0	0	0	0	0	1	0	0	0	0	0	0	0	0
226	226	Boston_Police	2013-04-18 15:04:47	2013-04-18 19:23:57	39	0	0	1	0	0	0	2013-04-18 14:23:57	0	0	0	6349	139524	145	0	0	0	0	0	1	0	0	0	0	0	0	0	0
227	227	Boston_Police	2013-04-18 15:04:47	2013-04-18 21:18:23	108	0	0	0	1	0	0	2013-04-18 16:18:23	0	0	0	6349	139524	145	0	0	0	0	0	1	0	0	0	0	0	1	1	1
228	228	Boston_Police	2013-04-18 15:04:47	2013-04-18 21:24:56	4181	0	0	0	1	1	0	2013-04-18 16:24:56	0	1	1	6349	139524	145	1	0	0	0	0	1	0	0	0	0	0	1	0	0
229	229	Boston_Police	2013-04-18 15:04:47	2013-04-18 21:26:43	3397	0	0	0	1	1	0	2013-04-18 16:26:43	0	1	1	6349	139524	145	1	0	0	0	0	1	0	0	0	0	0	0	0	0
230	230	Boston_Police	2013-04-18 15:04:47	2013-04-18 21:43:43	817	0	0	0	1	1	0	2013-04-18 16:43:43	0	1	1	6349	139524	145	1	0	0	0	0	1	0	0	0	0	0	1	0	0
231	231	Boston_Police	2013-04-18 15:04:47	2013-04-18 21:44:23	824	0	0	0	1	1	0	2013-04-18 16:44:23	0	1	1	6349	139524	145	1	0	0	0	0	1	0	0	0	0	0	1	0	0
232	232	Boston_Police	2013-04-18 15:04:47	2013-04-18 21:44:56	473	0	0	0	1	1	0	2013-04-18 16:44:56	0	1	1	6349	139524	145	1	0	0	0	0	1	0	0	0	0	0	1	0	0
233	233	Boston_Police	2013-04-18 15:04:47	2013-04-18 21:45:41	591	0	0	0	1	1	0	2013-04-18 16:45:41	0	1	1	6349	139524	145	1	0	0	0	0	1	0	0	0	0	0	1	0	0
234	234	Boston_Police	2013-04-18 15:04:47	2013-04-18 21:46:03	999	0	0	0	1	1	0	2013-04-18 16:46:03	0	1	1	6349	139524	145	1	0	0	0	0	1	0	0	0	0	0	1	0	0
235	235	Boston_Police	2013-04-18 15:04:47	2013-04-18 21:47:06	921	0	0	0	1	1	0	2013-04-18 16:47:06	0	1	1	6349	139524	145	1	0	0	0	0	1	0	0	0	0	0	1	0	0
236	236	Boston_Police	2013-04-19 03:04:45	2013-04-19 00:24:42	10	0	0	1	0	0	0	2013-04-18 19:24:42	0	1	0	6349	139524	145	0	0	0	0	0	1	0	0	0	0	0	0	0	0
237	237	Boston_Police	2013-04-19 03:04:45	2013-04-19 01:19:41	118	0	0	1	0	0	0	2013-04-18 20:19:41	0	1	0	6349	139524	145	0	0	0	0	0	0	0	0	0	0	1	0	0	0
238	238	Boston_Police	2013-04-19 03:04:45	2013-04-19 01:37:01	490	0	0	1	0	0	0	2013-04-18 20:37:01	0	0	0	6349	139524	145	0	0	0	0	0	0	0	0	0	0	1	0	2	1
239	239	Boston_Police	2013-04-19 03:04:45	2013-04-19 06:16:48	1420	0	0	1	0	0	0	2013-04-19 01:16:48	0	0	0	6349	139524	145	1	0	0	1	0	1	0	0	0	0	0	0	3	1
240	240	Boston_Police	2013-04-19 03:04:45	2013-04-19 07:35:44	313	0	0	1	1	0	0	2013-04-19 02:35:44	0	0	1	6384	214070	145	0	0	0	0	0	1	0	0	0	0	0	1	0	0
241	241	Boston_Police	2013-04-19 03:04:45	2013-04-19 07:36:55	136	0	0	0	1	0	0	2013-04-19 02:36:55	0	0	0	6384	214070	145	0	0	0	0	0	1	0	0	0	0	0	0	0	0
242	242	Boston_Police	2013-04-19 03:04:45	2013-04-19 07:43:06	1585	0	0	0	1	0	0	2013-04-19 02:43:06	0	0	1	6384	214070	145	1	0	0	1	0	0	0	0	0	0	0	0	3	1
243	243	Boston_Police	2013-04-19 03:04:45	2013-04-19 07:55:12	229	0	0	0	1	0	0	2013-04-19 02:55:12	0	0	1	6384	214070	145	1	0	0	0	0	1	0	0	0	0	0	0	0	0
244	244	Boston_Police	2013-04-19 03:04:45	2013-04-19 08:00:56	322	0	0	1	1	0	0	2013-04-19 03:00:56	0	0	1	6384	214070	145	1	0	0	1	0	1	0	0	0	0	0	0	0	0
245	245	Boston_Police	2013-04-19 03:04:45	2013-04-19 08:10:39	4592	1	0	1	0	0	0	2013-04-19 03:10:39	0	1	0	6384	214070	145	0	0	0	0	0	1	0	0	0	0	0	0	1	1
246	246	Boston_Police	2013-04-19 03:04:45	2013-04-19 08:18:40	3041	0	0	1	0	0	0	2013-04-19 03:18:40	0	1	0	6384	214070	145	0	0	0	0	1	0	0	0	0	0	0	0	0	0
247	247	Boston_Police	2013-04-19 03:04:45	2013-04-19 09:01:57	955	0	0	0	1	0	0	2013-04-19 04:01:57	0	1	1	6384	214070	145	1	0	0	1	0	0	0	0	0	0	0	0	3	1
248	248	Boston_Police	2013-04-19 03:04:45	2013-04-19 09:29:01	433	0	0	0	1	0	0	2013-04-19 04:29:01	0	0	1	6384	214070	145	0	1	0	1	0	0	0	0	0	0	0	0	3	1
249	249	Boston_Police	2013-04-19 03:04:45	2013-04-19 09:44:05	664	0	0	1	0	0	0	2013-04-19 04:44:05	0	0	0	6384	214070	145	0	1	0	0	0	0	0	0	0	0	0	0	0	0
250	250	Boston_Police	2013-04-19 03:04:45	2013-04-19 09:48:13	268	0	0	0	1	0	0	2013-04-19 04:48:13	0	1	1	6384	214070	145	1	0	0	1	0	0	0	0	0	0	0	0	3	1
251	251	Boston_Police	2013-04-19 03:04:45	2013-04-19 09:49:24	303	0	0	1	0	0	0	2013-04-19 04:49:24	0	0	1	6384	214070	145	0	1	0	0	0	0	0	0	0	0	0	0	0	0
252	252	Boston_Police	2013-04-19 03:04:45	2013-04-19 09:54:50	221	0	0	1	0	0	0	2013-04-19 04:54:50	0	0	1	6384	214070	145	1	0	0	1	0	0	0	0	0	0	0	0	3	1
253	253	Boston_Police	2013-04-19 15:22:09	2013-04-19 10:13:34	789	0	0	1	0	0	0	2013-04-19 05:13:34	0	0	1	6384	214070	145	1	1	0	0	0	1	0	0	0	0	0	0	3	1
254	254	Boston_Police	2013-04-19 15:22:09	2013-04-19 10:32:15	2175	0	0	1	0	0	0	2013-04-19 05:32:15	0	0	1	6384	214070	145	1	0	0	1	0	0	0	0	0	0	0	0	0	0
255	255	Boston_Police	2013-04-19 15:22:09	2013-04-19 11:08:42	2151	0	0	1	0	0	0	2013-04-19 06:08:42	0	0	0	6384	214070	145	0	0	0	0	0	1	0	0	0	0	0	0	0	0
256	256	Boston_Police	2013-04-19 15:22:09	2013-04-19 11:33:15	1265	0	0	1	0	0	0	2013-04-19 06:33:15	0	0	1	6384	214070	145	0	0	0	0	0	1	0	0	0	0	0	0	3	1
257	257	Boston_Police	2013-04-19 15:22:09	2013-04-19 12:14:35	696	0	0	0	1	0	0	2013-04-19 07:14:35	0	0	0	6384	214070	145	1	0	0	1	0	0	0	0	0	0	0	0	3	1
258	258	Boston_Police	2013-04-19 15:22:09	2013-04-19 12:16:09	1584	0	0	1	0	0	0	2013-04-19 07:16:09	0	0	0	6384	214070	145	0	1	0	0	0	0	0	0	0	0	0	0	0	0
259	259	Boston_Police	2013-04-19 15:22:09	2013-04-19 12:28:31	18807	1	0	1	0	0	0	2013-04-19 07:28:31	0	1	1	6384	214070	145	0	0	0	0	0	1	0	0	0	0	0	0	4	1
260	260	Boston_Police	2013-04-19 15:22:09	2013-04-19 12:52:59	20150	1	0	0	1	0	0	2013-04-19 07:52:59	0	0	1	6384	214070	145	1	0	0	0	0	0	0	0	0	0	0	0	1	1
261	261	Boston_Police	2013-04-19 15:22:09	2013-04-19 13:32:05	15116	1	0	1	0	0	0	2013-04-19 08:32:05	0	1	1	6384	214070	145	0	0	0	0	0	1	0	0	0	0	0	0	1	1
262	262	Boston_Police	2013-04-19 15:22:09	2013-04-19 14:20:35	192	0	0	1	0	0	0	2013-04-19 09:20:35	0	0	0	6384	214070	145	0	1	0	0	0	0	0	0	0	0	0	0	0	0
263	263	Boston_Police	2013-04-19 15:22:09	2013-04-19 14:22:31	9446	1	0	1	0	0	0	2013-04-19 09:22:31	0	1	1	6384	214070	145	1	0	0	0	0	1	0	0	0	0	0	0	0	0
264	264	Boston_Police	2013-04-19 15:22:09	2013-04-19 14:41:56	2232	1	0	1	0	0	0	2013-04-19 09:41:56	0	1	0	6384	214070	145	0	0	0	0	0	1	0	0	0	0	0	0	0	0
265	265	Boston_Police	2013-04-19 15:22:09	2013-04-19 14:48:29	1092	0	0	1	0	0	0	2013-04-19 09:48:29	0	0	0	6384	214070	145	0	1	0	0	0	0	0	0	0	0	0	0	0	0
266	266	Boston_Police	2013-04-19 15:22:09	2013-04-19 16:41:04	497	0	0	1	0	0	0	2013-04-19 11:41:04	0	0	1	6384	214070	145	0	0	0	0	0	1	0	0	0	0	0	0	0	0
267	267	Boston_Police	2013-04-19 15:22:09	2013-04-19 16:44:56	153	0	0	1	0	0	0	2013-04-19 11:44:56	0	0	1	6384	214070	145	0	0	0	0	0	0	0	1	0	0	0	0	0	0
268	268	Boston_Police	2013-04-19 15:22:09	2013-04-19 16:47:39	304	0	0	1	1	0	0	2013-04-19 11:47:39	0	0	1	6384	214070	145	1	0	0	0	0	0	0	0	0	0	0	0	3	1
269	269	Boston_Police	2013-04-19 15:22:09	2013-04-19 17:06:33	3285	0	0	1	0	0	0	2013-04-19 12:06:33	0	1	0	6384	214070	145	0	0	0	0	0	0	0	0	0	0	1	0	2	1
270	270	Boston_Police	2013-04-19 15:22:09	2013-04-19 17:14:57	3557	1	0	0	1	0	0	2013-04-19 12:14:57	0	0	1	6384	214070	145	1	0	0	0	0	0	0	0	0	0	0	0	1	1
271	271	Boston_Police	2013-04-19 15:22:09	2013-04-19 17:20:53	933	0	0	1	0	0	0	2013-04-19 12:20:53	0	0	1	6384	214070	145	0	0	0	0	0	1	0	0	0	0	0	0	0	0
272	272	Boston_Police	2013-04-19 15:22:09	2013-04-19 17:36:19	599	0	0	0	1	0	0	2013-04-19 12:36:19	0	0	1	6384	214070	145	0	0	0	1	0	1	0	0	0	0	0	0	3	1
273	273	Boston_Police	2013-04-19 15:22:09	2013-04-19 18:09:22	8405	1	0	1	1	0	0	2013-04-19 13:09:22	0	1	1	6384	214070	145	1	0	0	0	0	1	0	0	0	0	0	0	0	0
274	274	Boston_Police	2013-04-19 15:22:09	2013-04-19 19:03:26	2665	1	0	1	0	0	0	2013-04-19 14:03:26	0	1	1	6401	328107	145	0	0	0	0	0	1	0	0	0	0	0	0	1	1
275	275	Boston_Police	2013-04-19 15:22:09	2013-04-19 19:09:18	1344	0	0	1	0	0	0	2013-04-19 14:09:18	0	0	1	6401	328107	145	0	1	0	0	0	0	0	0	0	0	0	0	0	0
276	276	Boston_Police	2013-04-19 15:22:09	2013-04-19 19:23:40	398	0	0	1	0	0	0	2013-04-19 14:23:40	0	0	1	6401	328107	145	0	1	0	0	0	0	0	0	0	0	0	0	0	0
277	277	Boston_Police	2013-04-19 15:22:09	2013-04-19 19:25:04	971	0	0	1	0	0	0	2013-04-19 14:25:04	0	1	1	6401	328107	145	0	0	0	0	0	0	0	1	0	0	0	0	0	0
278	278	Boston_Police	2013-04-19 15:22:09	2013-04-19 19:42:13	867	1	0	1	0	0	0	2013-04-19 14:42:13	0	1	1	6401	328107	145	0	0	0	0	0	1	0	0	0	0	0	0	1	1
279	279	Boston_Police	2013-04-19 15:22:09	2013-04-19 21:11:44	3232	0	0	0	1	0	0	2013-04-19 16:11:44	0	1	0	6401	328107	145	0	0	0	0	0	0	0	0	0	0	1	0	2	1
280	280	Boston_Police	2013-04-19 15:22:09	2013-04-19 21:15:18	1424	0	1	1	1	0	0	2013-04-19 16:15:18	0	1	0	6401	328107	145	0	0	0	0	0	1	0	0	0	0	0	1	1	1
281	281	Boston_Police	2013-04-19 15:22:09	2013-04-19 22:12:25	596	0	0	1	1	0	0	2013-04-19 17:12:25	0	0	0	6401	328107	145	1	1	0	0	0	1	0	0	0	0	0	0	1	1
282	282	Boston_Police	2013-04-20 01:37:21	2013-04-19 22:23:31	263	0	0	1	0	0	0	2013-04-19 17:23:31	0	0	1	6401	328107	145	0	0	0	1	0	1	0	0	0	0	0	0	3	1
283	283	Boston_Police	2013-04-20 01:37:21	2013-04-19 22:26:48	119	0	0	1	0	0	0	2013-04-19 17:26:48	0	0	1	6401	328107	145	0	0	0	0	0	1	0	0	0	0	0	0	0	0
284	284	Boston_Police	2013-04-20 01:37:21	2013-04-19 22:28:58	148	0	0	1	0	0	0	2013-04-19 17:28:58	0	0	1	6401	328107	145	0	0	0	0	0	1	0	0	0	0	0	0	1	1
285	285	Boston_Police	2013-04-20 01:37:21	2013-04-19 22:31:10	121	0	0	1	0	0	0	2013-04-19 17:31:10	0	0	1	6401	328107	145	0	0	0	0	0	0	0	1	0	0	0	0	2	1
286	286	Boston_Police	2013-04-20 01:37:21	2013-04-19 22:32:41	135	0	0	1	0	0	0	2013-04-19 17:32:41	0	0	1	6401	328107	145	0	0	0	0	0	0	0	0	0	0	1	0	0	0
287	287	Boston_Police	2013-04-20 01:37:21	2013-04-19 22:49:27	188	0	0	0	1	0	0	2013-04-19 17:49:27	0	0	1	6401	328107	145	0	0	0	0	0	1	0	0	0	0	0	0	4	1
288	288	Boston_Police	2013-04-20 01:37:21	2013-04-19 23:03:47	1741	0	0	1	1	0	0	2013-04-19 18:03:47	0	0	0	6401	328107	145	1	0	0	1	0	1	0	0	0	0	0	0	3	1
289	289	Boston_Police	2013-04-20 01:37:21	2013-04-19 23:15:07	1995	0	0	1	1	0	0	2013-04-19 18:15:07	0	0	0	6401	328107	145	1	0	0	1	0	1	0	0	0	0	0	0	3	1
290	290	Boston_Police	2013-04-20 01:37:21	2013-04-20 00:45:39	77269	0	0	1	1	0	0	2013-04-19 19:45:39	0	0	0	6401	328107	145	0	0	0	0	0	1	0	0	0	0	0	0	0	0
291	291	Boston_Police	2013-04-20 01:37:21	2013-04-20 00:58:07	137592	0	1	1	0	0	0	2013-04-19 19:58:07	0	0	0	6401	328107	145	0	0	0	0	0	1	0	0	0	0	1	0	2	1
292	292	Boston_Police	2013-04-20 01:37:21	2013-04-20 01:07:46	59165	0	0	1	0	0	0	2013-04-19 20:07:46	0	0	0	6401	328107	145	0	0	0	0	0	0	0	0	0	0	1	0	0	0
293	293	Boston_Police	2013-04-20 01:37:21	2013-04-20 01:14:47	4055	0	1	1	0	0	0	2013-04-19 20:14:47	0	0	0	6401	328107	145	0	0	0	0	0	1	0	0	0	0	0	0	0	0
294	294	CherylFiandaca	2013-04-16 01:02:34	2013-04-15 19:37:57	16	0	0	0	1	0	0	2013-04-15 14:37:57	0	0	1	86	6741	26	1	0	0	0	0	0	0	0	0	0	0	0	3	1
295	295	CherylFiandaca	2013-04-16 01:02:34	2013-04-15 19:39:30	40	0	0	1	0	0	0	2013-04-15 14:39:30	0	0	1	86	6741	26	0	0	0	0	1	0	0	0	0	0	0	0	0	0
296	296	CherylFiandaca	2013-04-16 01:02:34	2013-04-15 19:52:38	27	0	0	1	1	0	0	2013-04-15 14:52:38	0	0	1	86	6741	26	1	0	0	0	0	0	0	0	0	0	0	0	3	1
297	297	CherylFiandaca	2013-04-16 01:02:34	2013-04-15 20:01:59	208	0	0	1	0	0	0	2013-04-15 15:01:59	0	0	1	86	6741	26	0	0	0	0	1	0	0	0	0	0	0	0	0	0
298	298	CherylFiandaca	2013-04-16 01:02:34	2013-04-15 20:06:27	589	0	0	1	0	0	0	2013-04-15 15:06:27	0	0	1	86	6741	26	0	0	0	0	1	0	0	0	0	0	0	0	0	0
299	299	CherylFiandaca	2013-04-16 01:02:34	2013-04-15 20:29:42	266	0	0	1	0	0	0	2013-04-15 15:29:42	0	0	1	86	6741	26	0	0	0	0	0	1	0	0	0	0	0	0	1	1
300	300	CherylFiandaca	2013-04-16 01:02:34	2013-04-15 20:30:18	157	0	0	1	0	0	0	2013-04-15 15:30:18	0	0	1	86	6741	26	0	0	0	0	0	1	0	0	0	0	0	0	0	0
301	301	CherylFiandaca	2013-04-16 01:02:34	2013-04-15 20:51:57	25	0	0	1	0	0	0	2013-04-15 15:51:57	0	0	1	86	6741	26	0	0	0	0	1	0	0	0	0	0	0	0	0	0
302	302	CherylFiandaca	2013-04-16 01:02:34	2013-04-15 20:53:03	138	0	0	1	0	0	0	2013-04-15 15:53:03	0	0	1	86	6741	26	0	0	0	0	1	0	0	0	0	0	0	0	0	0
303	303	CherylFiandaca	2013-04-16 01:02:34	2013-04-15 20:53:39	19	0	0	1	0	0	0	2013-04-15 15:53:39	0	0	1	86	6741	26	0	0	0	0	0	1	0	0	0	0	0	0	1	1
304	304	CherylFiandaca	2013-04-16 01:02:34	2013-04-15 20:56:12	70	0	0	1	0	0	0	2013-04-15 15:56:12	0	0	1	86	6741	26	1	0	0	0	0	0	0	0	0	0	0	0	3	1
305	305	CherylFiandaca	2013-04-16 01:02:34	2013-04-15 21:00:11	45	0	0	1	0	0	0	2013-04-15 16:00:11	0	0	1	86	6741	26	0	0	0	0	0	1	0	0	0	0	0	0	0	0
306	306	CherylFiandaca	2013-04-16 01:02:34	2013-04-15 21:22:33	241	0	0	1	0	0	0	2013-04-15 16:22:33	0	0	1	86	6741	26	0	0	0	0	0	1	0	0	0	0	0	0	0	0
307	307	CherylFiandaca	2013-04-16 01:02:34	2013-04-15 21:23:35	26	0	0	0	1	0	0	2013-04-15 16:23:35	0	0	1	86	6741	26	0	0	0	0	0	1	0	0	0	0	0	0	0	0
308	308	CherylFiandaca	2013-04-16 01:02:34	2013-04-15 21:42:02	39	0	0	1	0	0	0	2013-04-15 16:42:02	0	0	1	86	6741	26	0	1	0	0	0	0	0	0	0	0	0	0	0	0
309	309	CherylFiandaca	2013-04-16 01:02:34	2013-04-15 23:17:53	28	0	0	1	0	0	0	2013-04-15 18:17:53	0	0	1	86	6741	26	0	0	0	0	0	1	0	0	0	0	0	1	0	0
310	310	CherylFiandaca	2013-04-16 01:02:34	2013-04-16 00:46:19	36	0	0	1	0	0	0	2013-04-15 19:46:19	0	0	1	86	6741	26	0	0	0	0	0	1	0	0	0	0	0	0	0	0
311	311	CherylFiandaca	2013-04-16 01:02:34	2013-04-16 00:50:56	11	0	0	1	0	0	0	2013-04-15 19:50:56	0	0	1	86	6741	26	0	0	0	0	0	1	0	0	0	0	0	0	4	1
312	312	CherylFiandaca	2013-04-16 01:02:34	2013-04-16 00:52:07	9	0	0	0	1	0	0	2013-04-15 19:52:07	0	0	1	86	6741	26	0	0	0	0	0	1	0	0	0	0	0	0	0	0
313	313	CherylFiandaca	2013-04-16 01:02:34	2013-04-16 00:53:11	50	0	0	1	0	0	0	2013-04-15 19:53:11	0	0	1	86	6741	26	0	0	0	0	1	0	0	0	0	0	0	0	0	0
314	314	CherylFiandaca	2013-04-16 01:02:34	2013-04-16 00:54:17	58	0	0	1	0	0	0	2013-04-15 19:54:17	0	0	1	86	6741	26	0	0	0	0	0	1	0	0	0	0	0	0	0	0
315	315	CherylFiandaca	2013-04-16 15:37:14	2013-04-16 12:40:51	4	0	0	1	0	0	0	2013-04-16 07:40:51	0	0	1	101	6926	26	0	1	0	0	0	0	0	0	0	0	0	0	0	0
316	316	CherylFiandaca	2013-04-16 15:37:14	2013-04-16 12:42:38	3	0	0	1	0	0	0	2013-04-16 07:42:38	0	0	1	101	6926	26	1	0	0	0	0	0	0	0	0	0	0	0	0	0
317	317	CherylFiandaca	2013-04-16 15:37:14	2013-04-16 13:54:43	4	0	0	1	0	0	0	2013-04-16 08:54:43	0	1	1	101	6933	26	0	0	0	0	0	1	0	0	0	0	0	0	0	0
318	318	CherylFiandaca	2013-04-16 15:37:14	2013-04-16 13:55:09	3	0	0	1	0	0	0	2013-04-16 08:55:09	0	0	1	101	6933	26	1	0	0	0	0	0	0	0	0	0	0	0	0	0
319	319	CherylFiandaca	2013-04-16 15:37:14	2013-04-16 13:56:20	2	0	0	0	1	0	0	2013-04-16 08:56:20	0	0	1	101	6933	26	0	0	0	0	0	1	0	0	0	0	0	0	0	0
320	320	CherylFiandaca	2013-04-16 15:37:14	2013-04-16 13:57:54	18	0	0	0	1	0	0	2013-04-16 08:57:54	0	0	1	101	6933	26	0	0	0	0	0	1	0	0	0	0	0	0	0	0
321	321	CherylFiandaca	2013-04-16 15:37:14	2013-04-16 14:00:08	0	0	0	0	1	0	0	2013-04-16 09:00:08	0	0	1	101	6933	26	0	0	0	0	0	1	0	0	0	0	0	0	0	0
322	322	CherylFiandaca	2013-04-16 15:37:14	2013-04-16 14:03:33	1	0	0	1	0	0	0	2013-04-16 09:03:33	0	0	1	101	6933	26	0	0	0	0	0	1	0	0	0	0	0	0	0	0
323	323	CherylFiandaca	2013-04-16 15:37:14	2013-04-16 14:04:19	4	0	0	1	0	0	0	2013-04-16 09:04:19	0	0	1	101	6933	26	1	0	0	0	0	0	0	0	0	0	0	0	4	1
324	324	CherylFiandaca	2013-04-16 15:37:14	2013-04-16 14:05:26	20	0	0	1	0	0	0	2013-04-16 09:05:26	0	0	1	101	6933	26	0	0	0	0	0	1	0	0	0	0	0	0	0	0
325	325	CherylFiandaca	2013-04-16 15:37:14	2013-04-16 14:06:29	9	0	0	1	0	0	0	2013-04-16 09:06:29	0	0	1	101	6933	26	0	0	0	0	0	1	0	0	0	0	0	0	0	0
326	326	CherylFiandaca	2013-04-16 15:37:14	2013-04-16 14:06:16	4	0	0	1	0	0	0	2013-04-16 09:06:16	0	0	1	101	6933	26	0	0	0	0	1	0	0	0	0	0	0	0	0	0
327	327	CherylFiandaca	2013-04-16 15:37:14	2013-04-16 14:08:50	8	0	0	1	0	0	0	2013-04-16 09:08:50	0	0	1	101	6933	26	0	0	0	0	0	1	0	0	0	0	0	0	0	0
328	328	CherylFiandaca	2013-04-16 15:37:14	2013-04-16 14:08:08	3	0	0	1	0	0	0	2013-04-16 09:08:08	0	0	1	101	6933	26	0	0	0	0	0	1	0	0	0	0	0	0	1	1
329	329	CherylFiandaca	2013-04-16 15:37:14	2013-04-16 19:21:12	7	0	0	1	0	0	0	2013-04-16 14:21:12	0	0	1	101	6946	26	0	0	0	0	0	1	0	0	0	0	0	0	0	0
330	330	fema	2013-04-18 02:47:04	2013-04-17 14:46:11	85	0	0	0	1	0	1	2013-04-17 09:46:11	0	1	0	8213	210270	561	1	0	0	0	0	0	0	0	0	0	0	0	0	0
331	331	femaregion1	2013-04-18 15:21:29	2013-04-18 16:32:51	2	0	0	1	0	0	0	2013-04-18 11:32:51	0	0	1	2424	8640	323	0	0	0	0	0	1	0	0	0	0	0	1	0	0
332	332	femaregion1	2013-04-18 15:21:29	2013-04-18 20:25:09	7	0	0	1	0	0	0	2013-04-18 15:25:09	0	1	0	2424	8654	323	0	0	0	0	0	1	0	0	0	0	0	0	0	0
333	333	HealthyBoston	2013-04-17 01:18:59	2013-04-16 13:41:43	7	0	0	1	0	0	0	2013-04-16 08:41:43	0	1	0	5103	11734	532	0	0	0	0	0	1	0	0	0	0	0	0	0	0
334	334	HealthyBoston	2013-04-17 01:18:59	2013-04-16 16:05:00	22	0	0	1	0	0	0	2013-04-16 11:05:00	0	1	1	5103	11734	532	0	0	0	0	0	1	0	0	0	0	0	0	0	0
335	335	HealthyBoston	2013-04-17 16:30:37	2013-04-17 14:35:17	3	0	0	1	0	0	0	2013-04-17 09:35:17	0	1	0	5108	11767	532	0	0	0	0	0	1	0	0	0	0	0	1	0	0
336	336	HealthyBoston	2013-04-17 16:30:37	2013-04-17 17:05:23	4	0	0	1	1	0	0	2013-04-17 12:05:23	0	0	1	5108	11767	532	0	0	0	0	0	1	0	0	0	0	0	1	0	0
337	337	HealthyBoston	2013-04-18 14:29:21	2013-04-18 15:20:22	10	0	0	1	0	0	0	2013-04-18 10:20:22	0	0	1	5113	11827	532	0	0	0	0	0	1	0	0	0	0	0	0	0	0
338	338	HealthyBoston	2013-04-19 05:24:30	2013-04-19 12:05:03	8	0	0	1	1	0	0	2013-04-19 07:05:03	0	0	0	5117	11891	532	0	1	0	0	0	0	0	0	0	0	0	1	0	0
339	339	HealthyBoston	2013-04-19 15:04:52	2013-04-19 20:03:57	1	0	0	1	0	0	0	2013-04-19 15:03:57	1	0	0	5119	11913	532	0	1	0	0	0	1	0	0	0	0	0	1	0	0
340	340	MassAGO	2013-04-17 14:45:49	2013-04-17 16:52:04	19	0	0	1	0	0	0	2013-04-17 11:52:04	0	1	1	1524	10041	2708	0	0	0	0	0	0	0	0	1	0	0	0	0	0
341	341	MassDOT	2013-04-16 05:04:55	2013-04-15 20:16:45	100	0	0	1	0	0	0	2013-04-15 15:16:45	0	0	0	9254	26729	24066	0	1	0	0	0	0	0	0	0	0	0	1	0	0
342	342	MassDOT	2013-04-16 05:04:55	2013-04-15 21:06:41	44	0	0	1	0	0	0	2013-04-15 16:06:41	0	1	1	9254	26729	24066	0	1	0	0	0	0	0	0	0	0	0	0	0	0
343	343	MassDOT	2013-04-16 05:04:55	2013-04-15 22:06:32	65	0	0	1	0	0	0	2013-04-15 17:06:32	0	1	1	9254	26729	24066	0	1	0	0	0	0	0	0	0	0	0	0	0	0
344	344	MassDOT	2013-04-16 05:04:55	2013-04-15 22:32:44	54	0	0	1	0	0	0	2013-04-15 17:32:44	1	0	0	9254	26729	24066	0	1	0	0	0	0	0	0	0	0	0	1	0	0
345	345	MassDOT	2013-04-16 05:04:55	2013-04-16 00:38:21	30	0	0	1	0	0	0	2013-04-15 19:38:21	0	0	0	9254	26729	24066	0	1	0	0	0	0	0	0	0	0	0	0	0	0
346	346	MassDOT	2013-04-16 05:04:55	2013-04-16 00:45:28	60	0	0	1	0	0	0	2013-04-15 19:45:28	0	1	1	9254	26729	24066	0	1	0	0	0	0	0	0	0	0	0	0	0	0
347	347	MassDOT	2013-04-16 05:04:55	2013-04-16 00:48:54	86	0	0	0	1	0	0	2013-04-15 19:48:54	0	0	1	9254	26729	24066	0	0	0	0	0	1	0	0	0	0	0	0	0	0
348	348	MassDOT	2013-04-16 05:04:55	2013-04-16 01:35:52	73	0	0	1	0	0	0	2013-04-15 20:35:52	0	0	1	9254	26729	24066	0	1	0	0	0	0	0	0	0	0	0	0	0	0
349	349	MassDOT	2013-04-16 05:04:55	2013-04-16 09:37:45	48	0	0	1	1	0	0	2013-04-16 04:37:45	0	1	1	9261	26832	24508	0	1	0	0	0	0	0	0	0	0	0	0	0	0
350	350	MassDOT	2013-04-16 05:04:55	2013-04-16 09:39:24	42	0	0	1	0	0	0	2013-04-16 04:39:24	0	0	0	9261	26832	24508	0	1	0	0	0	0	0	0	0	0	0	0	0	0
351	351	MassDOT	2013-04-16 18:08:32	2013-04-16 20:37:45	76	0	0	1	0	0	0	2013-04-16 15:37:45	0	0	0	9262	26888	24507	0	0	0	0	0	1	0	0	0	0	0	1	0	0
352	352	MassDOT	2013-04-17 13:54:40	2013-04-17 10:03:24	30	0	0	1	0	0	0	2013-04-17 05:03:24	0	1	1	9272	26976	24632	0	1	0	0	0	0	0	0	0	0	0	0	0	0
353	353	MassDOT	2013-04-17 13:54:40	2013-04-17 10:05:07	20	0	0	1	0	0	0	2013-04-17 05:05:07	0	0	0	9272	26976	24632	0	1	0	0	0	0	0	0	0	0	0	0	0	0
354	354	MassDOT	2013-04-17 13:54:40	2013-04-17 14:08:43	14	0	1	1	0	0	0	2013-04-17 09:08:43	0	0	0	9272	26976	24632	0	1	0	0	0	0	0	0	0	0	0	0	0	0
355	355	MassDOT	2013-04-17 13:54:40	2013-04-17 18:39:04	5	0	0	1	0	0	0	2013-04-17 13:39:04	0	1	1	9272	26976	24632	0	0	0	0	0	1	0	0	0	0	0	0	0	0
356	356	MassDOT	2013-04-17 13:54:40	2013-04-17 20:29:11	21	0	0	1	0	0	0	2013-04-17 15:29:11	0	1	1	9273	27027	24631	0	1	0	0	0	0	0	0	0	0	0	0	0	0
357	357	MassDOT	2013-04-19 05:40:28	2013-04-19 01:22:20	19	0	0	1	0	0	0	2013-04-18 20:22:20	0	1	1	9289	27146	24730	0	1	0	0	0	0	0	0	0	0	0	0	0	0
358	358	MassDOT	2013-04-19 05:40:28	2013-04-19 09:54:35	45	0	0	1	0	0	0	2013-04-19 04:54:35	0	0	1	9326	27938	24730	0	1	0	0	0	0	0	0	0	0	0	0	0	0
359	359	MassDOT	2013-04-19 05:40:28	2013-04-19 10:24:06	302	0	0	1	0	0	0	2013-04-19 05:24:06	0	0	1	9326	27938	24730	0	1	0	0	0	0	0	0	0	0	0	0	0	0
360	360	MassDOT	2013-04-19 05:40:28	2013-04-19 10:44:21	115	0	0	1	0	0	0	2013-04-19 05:44:21	0	1	1	9326	27938	24730	1	1	0	0	0	0	0	0	0	0	1	0	0	0
361	361	MassDOT	2013-04-19 05:40:28	2013-04-19 10:53:07	75	0	0	0	1	0	0	2013-04-19 05:53:07	0	0	0	9326	27938	24730	1	0	0	0	0	0	0	0	0	0	0	1	0	0
362	362	MassDOT	2013-04-19 05:40:28	2013-04-19 10:58:40	0	0	0	1	0	0	0	2013-04-19 05:58:40	1	0	1	9326	27938	24730	0	1	0	0	0	0	0	0	0	0	0	1	0	0
363	363	MassDOT	2013-04-19 05:40:28	2013-04-19 11:13:48	34	0	0	1	0	0	0	2013-04-19 06:13:48	0	1	1	9326	27938	24730	0	1	0	0	0	0	0	0	0	0	0	0	0	0
364	364	MassDOT	2013-04-19 05:40:28	2013-04-19 11:29:22	90	0	1	1	1	0	0	2013-04-19 06:29:22	0	1	1	9326	27938	24730	0	1	0	0	0	0	0	0	0	0	0	0	0	0
365	365	MassDOT	2013-04-19 05:40:28	2013-04-19 11:45:26	17	0	0	1	0	0	0	2013-04-19 06:45:26	0	1	1	9326	27938	24730	0	1	0	0	0	0	0	0	0	0	0	0	0	0
366	366	MassDOT	2013-04-19 05:40:28	2013-04-19 12:12:12	0	0	0	1	0	0	0	2013-04-19 07:12:12	1	0	0	9326	27938	24730	0	1	0	0	0	0	0	0	0	0	0	1	0	0
367	367	MassDOT	2013-04-19 05:40:28	2013-04-19 12:16:49	1	0	0	1	1	0	0	2013-04-19 07:16:49	1	0	0	9326	27938	24730	1	1	0	1	0	0	0	0	0	0	0	1	0	0
368	368	MassDOT	2013-04-19 05:40:28	2013-04-19 12:26:53	8	0	0	0	1	0	0	2013-04-19 07:26:53	1	0	0	9326	27938	24730	1	0	0	1	0	0	0	0	0	0	0	1	3	1
369	369	MassDOT	2013-04-19 05:40:28	2013-04-19 12:30:41	13	0	0	1	0	0	0	2013-04-19 07:30:41	0	1	1	9326	27938	24730	0	1	0	0	0	0	0	0	0	0	0	0	0	0
370	370	MassDOT	2013-04-19 17:39:24	2013-04-19 12:56:35	88	0	0	1	0	0	0	2013-04-19 07:56:35	1	0	0	9326	27938	24730	0	1	0	0	0	0	0	0	0	0	0	1	0	0
371	371	MassDOT	2013-04-19 17:39:24	2013-04-19 13:28:59	39	0	1	1	0	0	0	2013-04-19 08:28:59	0	1	1	9326	27938	24730	0	1	0	0	0	0	0	0	0	0	0	0	0	0
372	372	MassDOT	2013-04-19 17:39:24	2013-04-19 13:42:35	17	0	0	1	0	0	0	2013-04-19 08:42:35	0	0	1	9326	27938	24730	0	1	0	0	0	0	0	0	0	0	0	0	0	0
373	373	MassDOT	2013-04-19 17:39:24	2013-04-19 14:54:06	10	0	0	1	1	0	0	2013-04-19 09:54:06	1	0	0	9326	27938	24730	1	1	0	1	0	0	0	0	0	0	0	1	0	0
374	374	MassDOT	2013-04-19 17:39:24	2013-04-19 15:02:37	38	0	1	1	0	0	0	2013-04-19 10:02:37	0	1	1	9326	27938	24730	0	1	0	0	0	0	0	0	0	0	0	0	0	0
375	375	MassDOT	2013-04-19 17:39:24	2013-04-19 15:47:43	7	0	0	1	0	0	0	2013-04-19 10:47:43	1	0	0	9326	27938	24730	1	1	0	1	0	0	0	0	0	0	0	1	3	1
376	376	MassDOT	2013-04-19 17:39:24	2013-04-19 16:34:28	23	0	0	1	0	0	0	2013-04-19 11:34:28	0	0	0	9326	27938	24730	1	0	0	0	0	0	0	0	0	0	0	0	3	1
377	377	MassDOT	2013-04-19 17:39:24	2013-04-19 17:02:53	25	0	0	1	0	0	0	2013-04-19 12:02:53	1	0	0	9326	27938	24730	1	1	0	1	0	0	0	0	0	0	0	1	0	0
378	378	MassDOT	2013-04-19 17:39:24	2013-04-19 17:06:43	20	0	1	1	0	0	0	2013-04-19 12:06:43	0	0	0	9326	27938	24730	0	1	0	0	0	0	0	0	0	0	0	0	0	0
379	379	MassDOT	2013-04-19 17:39:24	2013-04-19 18:10:45	30	0	1	1	0	0	0	2013-04-19 13:10:45	0	0	1	9326	27938	24730	0	1	0	0	0	0	0	0	0	0	0	1	0	0
380	380	MassDOT	2013-04-19 17:39:24	2013-04-19 18:38:19	0	0	0	1	0	0	0	2013-04-19 13:38:19	1	0	0	9326	27938	24730	0	1	0	0	0	0	0	0	0	0	0	1	0	0
381	381	MassDOT	2013-04-19 17:39:24	2013-04-19 19:16:12	0	0	0	1	0	0	0	2013-04-19 14:16:12	1	0	0	9336	28106	24729	1	1	0	0	0	0	0	0	0	0	0	1	0	0
382	382	MassDOT	2013-04-19 17:39:24	2013-04-19 19:37:58	0	0	0	1	0	0	0	2013-04-19 14:37:58	1	0	0	9336	28106	24729	0	1	0	0	0	0	0	0	0	0	0	1	0	0
383	383	MassDOT	2013-04-19 17:39:24	2013-04-19 19:56:51	0	0	0	1	0	0	0	2013-04-19 14:56:51	1	0	0	9336	28106	24729	0	1	0	0	0	0	0	0	0	0	0	1	0	0
384	384	MassDOT	2013-04-19 17:39:24	2013-04-19 19:56:20	0	0	0	1	0	0	0	2013-04-19 14:56:20	1	0	0	9336	28106	24729	0	1	0	0	0	0	0	0	0	0	0	1	0	0
385	385	MassDOT	2013-04-19 17:39:24	2013-04-19 20:12:41	0	0	0	1	0	0	0	2013-04-19 15:12:41	1	0	0	9336	28106	24729	0	0	0	0	0	1	0	0	0	0	0	1	0	0
386	386	MassDOT	2013-04-19 17:39:24	2013-04-19 20:38:22	0	0	0	1	0	0	0	2013-04-19 15:38:22	1	0	0	9336	28106	24729	0	1	0	0	0	0	0	0	0	0	0	1	0	0
387	387	MassDOT	2013-04-19 17:39:24	2013-04-19 21:14:41	0	0	0	1	0	0	0	2013-04-19 16:14:41	1	0	0	9336	28106	24729	0	1	0	0	0	0	0	0	0	0	0	1	0	0
388	388	MassDOT	2013-04-19 17:39:24	2013-04-19 22:08:50	37	0	0	1	0	0	0	2013-04-19 17:08:50	0	0	1	9336	28106	24729	0	1	0	0	0	1	0	0	0	0	0	0	3	1
389	389	MassDOT	2013-04-19 17:39:24	2013-04-19 22:12:48	69	0	1	1	0	0	0	2013-04-19 17:12:48	0	0	1	9336	28106	24729	0	1	0	0	0	0	0	0	0	0	0	0	0	0
390	390	MassDOT	2013-04-19 17:39:24	2013-04-19 22:51:24	17	0	1	1	0	0	0	2013-04-19 17:51:24	0	1	1	9336	28106	24729	0	1	0	0	0	0	0	0	0	0	0	0	0	0
391	391	MassEMA	2013-04-16 03:53:46	2013-04-15 18:53:32	4	0	0	1	0	0	0	2013-04-15 13:53:32	0	0	1	1508	18140	299	0	1	0	0	0	0	0	0	0	0	0	0	0	0
392	392	MassEMA	2013-04-16 03:53:46	2013-04-15 19:08:32	113	0	0	1	0	0	0	2013-04-15 14:08:32	0	0	1	1524	19458	299	0	0	0	0	1	0	0	0	0	0	0	0	0	0
393	393	MassEMA	2013-04-16 03:53:46	2013-04-15 19:31:20	3492	0	0	1	0	0	0	2013-04-15 14:31:20	0	0	0	1524	19458	299	1	0	0	0	0	0	0	0	0	0	0	0	0	0
394	394	MassEMA	2013-04-16 03:53:46	2013-04-15 19:32:55	81	0	0	1	0	0	0	2013-04-15 14:32:55	0	0	1	1524	19458	299	0	0	0	0	0	1	0	0	0	0	0	0	0	0
395	395	MassEMA	2013-04-16 03:53:46	2013-04-15 19:47:55	1036	0	0	1	0	0	0	2013-04-15 14:47:55	0	1	0	1524	19458	299	0	0	0	0	0	1	0	0	0	0	0	0	0	0
396	396	MassEMA	2013-04-16 03:53:46	2013-04-15 20:14:01	271	0	0	1	0	0	0	2013-04-15 15:14:01	0	0	0	1524	19458	299	0	0	0	0	0	1	0	0	0	0	0	0	0	0
397	397	MassEMA	2013-04-16 03:53:46	2013-04-15 20:57:01	1024	0	0	1	0	0	0	2013-04-15 15:57:01	0	0	1	1524	19458	299	0	0	0	0	0	1	0	0	0	0	0	0	1	1
398	398	MassEMA	2013-04-16 03:53:46	2013-04-15 21:27:54	148	0	0	1	0	0	0	2013-04-15 16:27:54	0	1	1	1524	19458	299	0	0	0	0	0	1	0	0	0	0	0	0	0	0
399	399	MassEMA	2013-04-16 03:53:46	2013-04-15 21:40:43	181	0	0	1	0	0	0	2013-04-15 16:40:43	0	0	1	1524	19458	299	0	0	0	1	0	0	0	0	0	0	0	1	0	0
400	400	MassEMA	2013-04-16 03:53:46	2013-04-15 22:46:40	444	0	1	1	0	0	0	2013-04-15 17:46:40	0	0	0	1524	19458	299	0	0	0	0	0	1	0	0	0	0	0	0	0	0
401	401	MassEMA	2013-04-16 03:53:46	2013-04-15 23:31:46	45	0	0	1	0	0	0	2013-04-15 18:31:46	0	0	1	1524	19458	299	0	0	0	0	0	0	0	0	0	0	1	0	0	0
402	402	MassEMA	2013-04-16 03:53:46	2013-04-16 01:06:31	191	0	0	1	0	0	0	2013-04-15 20:06:31	0	0	1	1524	19458	299	0	0	0	0	0	1	0	0	0	0	0	0	0	0
403	403	MassEMA	2013-04-16 15:53:43	2013-04-16 11:31:58	99	0	1	1	0	0	0	2013-04-16 06:31:58	0	0	0	1538	19649	301	0	0	0	0	0	1	0	0	0	0	0	0	0	0
404	404	MassEMA	2013-04-16 15:53:43	2013-04-16 12:24:05	135	0	0	1	0	0	0	2013-04-16 07:24:05	0	0	0	1538	19649	301	0	0	0	0	0	1	0	0	0	0	0	0	0	0
405	405	MassEMA	2013-04-16 15:53:43	2013-04-16 12:26:56	69	0	0	1	0	0	0	2013-04-16 07:26:56	0	1	1	1538	19649	301	0	0	0	0	0	1	0	0	0	0	0	0	0	0
406	406	MassEMA	2013-04-16 15:53:43	2013-04-16 16:02:45	9	0	0	1	0	0	0	2013-04-16 11:02:45	0	1	0	1538	19653	301	0	0	0	0	0	1	0	0	0	0	0	1	0	0
407	407	MassEMA	2013-04-18 04:11:38	2013-04-17 12:21:38	35	0	0	1	0	0	0	2013-04-17 07:21:38	0	0	0	1550	19800	301	0	0	0	0	0	1	0	0	0	0	0	1	0	0
408	408	MassEMA	2013-04-18 04:11:38	2013-04-17 12:55:16	42	0	0	1	0	0	0	2013-04-17 07:55:16	0	0	0	1550	19800	301	0	0	0	0	0	1	0	0	0	0	0	1	0	0
409	409	MassEMA	2013-04-18 14:29:38	2013-04-18 18:52:25	24	0	0	1	0	0	0	2013-04-18 13:52:25	0	0	0	1553	19904	301	0	0	0	0	0	1	0	0	0	0	1	0	0	0
410	410	MassEMA	2013-04-18 14:29:38	2013-04-18 18:54:58	17	0	0	1	0	0	0	2013-04-18 13:54:58	0	1	1	1553	19904	301	0	0	0	0	0	1	0	0	0	0	0	1	0	0
411	411	MassEMA	2013-04-19 05:24:16	2013-04-19 01:14:19	51	0	0	0	1	0	0	2013-04-18 20:14:19	0	1	1	1554	19986	301	0	0	0	0	0	1	0	0	0	0	0	0	0	0
412	412	MassEMA	2013-04-19 05:24:16	2013-04-19 10:17:48	120	0	0	1	0	0	0	2013-04-19 05:17:48	0	0	0	1581	21986	301	0	1	0	0	0	1	0	0	0	0	0	0	0	0
413	413	MassEMA	2013-04-19 05:24:16	2013-04-19 10:18:24	433	0	0	1	0	0	0	2013-04-19 05:18:24	0	0	0	1581	21986	301	1	0	0	1	0	0	0	0	0	0	0	0	0	0
414	414	MassEMA	2013-04-19 05:24:16	2013-04-19 10:18:05	36	0	0	0	1	0	0	2013-04-19 05:18:05	0	0	0	1581	21986	301	1	0	0	0	0	0	0	0	0	0	0	0	3	1
415	415	MassEMA	2013-04-19 05:24:16	2013-04-19 10:19:58	91	0	0	1	1	0	0	2013-04-19 05:19:58	0	0	0	1581	21986	301	1	1	0	0	0	0	0	0	0	0	0	0	3	1
416	416	MassEMA	2013-04-19 05:24:16	2013-04-19 10:19:19	66	0	0	0	1	0	0	2013-04-19 05:19:19	0	0	0	1581	21986	301	1	0	0	0	0	0	0	0	0	0	0	0	0	0
417	417	MassEMA	2013-04-19 05:24:16	2013-04-19 10:20:07	50	0	0	0	1	0	0	2013-04-19 05:20:07	0	0	0	1581	21986	301	1	0	0	0	0	0	0	0	0	0	0	0	3	1
418	418	MassEMA	2013-04-19 05:24:16	2013-04-19 10:51:01	21	0	0	1	0	0	0	2013-04-19 05:51:01	0	1	0	1581	21986	301	0	0	0	0	0	1	0	0	0	0	0	1	0	0
419	419	MassEMA	2013-04-19 05:24:16	2013-04-19 11:51:58	229	0	0	0	1	0	0	2013-04-19 06:51:58	0	0	0	1581	21986	301	1	0	0	1	0	0	0	0	0	0	0	0	0	0
420	420	MassEMA	2013-04-19 05:24:16	2013-04-19 12:08:17	282	0	0	0	1	0	0	2013-04-19 07:08:17	0	0	1	1581	21986	301	1	0	0	1	0	0	0	0	0	0	0	1	3	1
421	421	MassEMA	2013-04-19 15:56:05	2013-04-19 12:24:30	51	0	0	0	1	0	0	2013-04-19 07:24:30	0	1	0	1581	21986	301	1	0	0	0	0	0	0	0	0	0	0	0	3	1
422	422	MassEMA	2013-04-19 15:56:05	2013-04-19 16:39:05	307	0	1	0	1	0	0	2013-04-19 11:39:05	0	0	0	1581	21986	301	1	0	0	0	0	0	0	0	0	0	0	0	0	0
423	423	MassEMA	2013-04-19 15:56:05	2013-04-19 17:03:43	111	0	0	1	0	0	0	2013-04-19 12:03:43	0	0	1	1581	21986	301	0	0	0	0	0	1	0	0	0	0	0	1	0	0
424	424	MassEMA	2013-04-19 15:56:05	2013-04-19 17:38:10	139	0	0	1	0	0	0	2013-04-19 12:38:10	0	0	0	1581	21986	301	0	0	0	1	0	0	0	0	0	0	0	0	0	0
425	425	MassEMA	2013-04-19 15:56:05	2013-04-19 17:39:16	110	0	0	1	0	0	0	2013-04-19 12:39:16	0	0	1	1581	21986	301	0	1	0	0	0	0	0	0	0	0	0	0	0	0
426	426	MassEMA	2013-04-19 15:56:05	2013-04-19 17:49:06	54	0	0	0	1	0	0	2013-04-19 12:49:06	0	0	0	1581	21986	301	0	0	0	0	0	1	0	0	0	0	0	0	0	0
427	427	MassEMA	2013-04-19 15:56:05	2013-04-19 19:41:36	70	0	0	1	0	1	0	2013-04-19 14:41:36	0	1	0	1591	22815	301	0	0	0	0	0	1	0	0	0	0	0	0	0	0
428	428	MassEMA	2013-04-19 15:56:05	2013-04-19 22:11:08	172	0	0	1	1	0	0	2013-04-19 17:11:08	0	0	0	1591	22815	301	0	0	0	1	0	1	0	0	0	0	0	0	0	0
429	429	MassEMA	2013-04-19 15:56:05	2013-04-19 22:12:54	125	0	0	0	1	0	0	2013-04-19 17:12:54	0	0	1	1591	22815	301	0	0	0	0	0	1	0	0	0	0	0	0	0	0
430	430	MassEMA	2013-04-19 15:56:05	2013-04-19 22:35:18	38	0	0	1	0	0	0	2013-04-19 17:35:18	0	0	0	1591	22815	301	0	0	0	0	0	0	0	1	0	0	0	0	0	0
431	431	MassEMA	2013-04-19 15:56:05	2013-04-19 22:39:47	186	0	0	1	1	0	0	2013-04-19 17:39:47	0	0	0	1591	22815	301	0	0	0	0	0	1	0	0	0	0	1	0	0	0
432	432	MassEMA	2013-04-20 04:29:48	2013-04-20 00:54:55	161	0	0	0	0	0	1	2013-04-19 19:54:55	0	0	0	1591	22815	301	0	0	0	0	0	1	0	0	0	0	0	1	0	0
433	433	MassGovernor	2013-04-16 04:46:40	2013-04-15 20:14:26	505	0	0	1	0	0	0	2013-04-15 15:14:26	0	0	0	3823	54616	11284	0	0	0	0	0	1	0	0	0	0	0	0	0	0
434	434	MassGovernor	2013-04-16 04:46:40	2013-04-15 21:13:59	240	0	0	1	0	0	0	2013-04-15 16:13:59	0	0	0	3823	54616	11284	0	0	0	0	0	0	0	0	0	0	1	0	2	1
435	435	MassGovernor	2013-04-16 04:46:40	2013-04-15 21:14:39	101	0	0	1	0	0	0	2013-04-15 16:14:39	0	0	0	3823	54616	11284	0	0	0	0	0	1	0	0	0	0	0	0	0	0
436	436	MassGovernor	2013-04-16 04:46:40	2013-04-15 21:15:23	493	0	0	1	1	0	0	2013-04-15 16:15:23	0	0	0	3823	54616	11284	1	0	0	0	0	1	0	0	0	0	0	0	0	0
437	437	MassGovernor	2013-04-16 04:46:40	2013-04-15 21:43:33	144	0	0	0	1	0	0	2013-04-15 16:43:33	0	0	0	3823	54616	11284	1	0	0	0	0	0	0	0	0	0	0	0	3	1
438	438	MassGovernor	2013-04-16 04:46:40	2013-04-15 21:46:20	122	0	0	1	1	0	0	2013-04-15 16:46:20	0	0	0	3823	54616	11284	1	0	0	0	0	1	0	0	0	0	0	0	0	0
439	439	MassGovernor	2013-04-16 04:46:40	2013-04-15 21:47:56	119	0	0	1	1	0	0	2013-04-15 16:47:56	0	0	0	3823	54616	11284	0	0	0	0	0	1	0	0	0	0	0	0	0	0
440	440	MassGovernor	2013-04-16 04:46:40	2013-04-15 21:53:40	810	0	0	0	1	0	0	2013-04-15 16:53:40	0	0	0	3823	54616	11284	0	0	0	0	0	1	0	0	0	0	0	0	1	1
441	441	MassGovernor	2013-04-16 14:47:15	2013-04-16 13:24:42	49	0	0	1	0	0	0	2013-04-16 08:24:42	0	1	0	3830	55011	11283	0	0	0	0	0	1	0	0	0	0	0	1	0	0
442	442	MassGovernor	2013-04-16 14:47:15	2013-04-16 13:41:01	38	0	0	1	0	0	0	2013-04-16 08:41:01	0	1	0	3830	55011	11283	0	0	0	0	0	1	0	0	0	0	0	0	0	0
443	443	MassGovernor	2013-04-16 14:47:15	2013-04-16 14:55:13	14	0	0	1	0	0	0	2013-04-16 09:55:13	0	1	1	3830	55011	11283	0	0	0	0	0	1	0	0	0	0	0	1	0	0
444	444	MassGovernor	2013-04-16 14:47:15	2013-04-16 15:24:30	13	0	0	1	0	0	0	2013-04-16 10:24:30	0	0	0	3830	55011	11283	0	0	0	0	0	1	0	0	0	0	0	0	0	0
445	445	MassGovernor	2013-04-16 14:47:15	2013-04-16 15:26:56	30	0	0	1	0	0	0	2013-04-16 10:26:56	0	0	1	3830	55011	11283	0	0	0	0	0	1	0	0	0	0	0	1	0	0
446	446	MassGovernor	2013-04-16 14:47:15	2013-04-16 15:26:20	17	0	0	1	0	0	0	2013-04-16 10:26:20	0	0	0	3830	55011	11283	0	0	0	0	0	1	0	0	0	0	0	0	0	0
447	447	MassGovernor	2013-04-16 14:47:15	2013-04-16 20:48:01	20	0	0	1	1	0	0	2013-04-16 15:48:01	0	0	0	3834	55244	11283	0	0	0	0	0	1	0	0	0	0	0	0	0	0
448	448	MassGovernor	2013-04-16 14:47:15	2013-04-16 21:19:58	50	0	0	1	0	0	0	2013-04-16 16:19:58	0	0	0	3834	55244	11283	0	0	0	0	0	1	0	0	0	0	0	0	0	0
449	449	MassGovernor	2013-04-16 14:47:15	2013-04-16 21:45:49	6	0	0	1	0	0	0	2013-04-16 16:45:49	0	1	0	3834	55244	11283	0	0	0	0	0	0	0	0	1	0	0	1	0	0
450	450	MassGovernor	2013-04-17 13:56:14	2013-04-17 19:58:41	36	0	0	1	0	0	0	2013-04-17 14:58:41	0	1	0	3836	55705	11282	0	0	0	0	0	1	0	0	0	0	0	0	0	0
451	451	MassGovernor	2013-04-18 18:15:24	2013-04-18 15:59:56	84	0	0	1	0	0	0	2013-04-18 10:59:56	0	0	0	3841	56052	11282	0	0	0	0	0	0	0	1	0	0	1	0	2	1
452	452	MassGovernor	2013-04-18 18:15:24	2013-04-18 15:59:15	45	0	0	1	0	0	0	2013-04-18 10:59:15	0	0	0	3841	56052	11282	0	0	0	0	0	0	0	1	0	0	0	0	0	0
453	453	MassGovernor	2013-04-18 18:15:24	2013-04-18 16:01:02	58	0	0	1	0	0	0	2013-04-18 11:01:02	0	0	0	3841	56052	11282	0	0	0	0	0	0	0	1	0	0	1	0	0	0
454	454	MassGovernor	2013-04-18 18:15:24	2013-04-18 16:01:49	52	0	0	1	0	0	0	2013-04-18 11:01:49	0	0	0	3841	56052	11282	0	0	0	0	0	0	0	0	0	0	1	0	0	0
455	455	MassGovernor	2013-04-18 18:15:24	2013-04-18 16:02:33	150	0	0	1	0	0	0	2013-04-18 11:02:33	0	0	0	3841	56052	11282	0	0	0	0	0	0	0	0	0	0	1	0	0	0
456	456	MassGovernor	2013-04-18 18:15:24	2013-04-18 22:36:01	28	0	0	1	0	0	0	2013-04-18 17:36:01	0	1	0	3842	56266	11282	0	0	0	0	0	1	0	0	0	0	0	1	0	0
457	457	MassGovernor	2013-04-19 14:12:54	2013-04-19 12:15:16	186	0	0	1	1	0	0	2013-04-19 07:15:16	0	0	0	3847	58981	11282	1	1	0	1	0	0	0	0	0	0	0	0	3	1
458	458	MassGovernor	2013-04-19 14:12:54	2013-04-19 12:16:01	620	0	0	1	1	0	0	2013-04-19 07:16:01	0	0	0	3847	58981	11282	1	0	0	0	0	0	0	0	0	0	0	0	3	1
459	459	MassGovernor	2013-04-19 14:12:54	2013-04-19 12:17:59	699	0	0	0	1	0	0	2013-04-19 07:17:59	0	0	0	3847	58981	11282	1	0	0	1	0	0	0	0	0	0	0	0	0	0
460	460	MassGovernor	2013-04-19 14:12:54	2013-04-19 14:26:26	105	0	0	1	0	0	0	2013-04-19 09:26:26	0	1	0	3847	58981	11282	0	0	0	0	0	1	0	0	0	0	0	1	0	0
461	461	MassGovernor	2013-04-19 14:12:54	2013-04-19 16:42:10	303	0	0	1	1	0	0	2013-04-19 11:42:10	0	0	0	3847	58981	11282	1	0	0	0	0	0	0	0	0	0	0	0	0	0
462	462	MassGovernor	2013-04-20 05:56:19	2013-04-19 22:17:57	92	0	0	1	0	0	0	2013-04-19 17:17:57	0	0	0	3855	61775	11283	0	1	0	1	0	1	0	0	0	0	0	0	0	0
463	463	MassGovernor	2013-04-20 05:56:19	2013-04-19 22:18:24	285	0	0	0	1	0	0	2013-04-19 17:18:24	0	0	0	3855	61775	11283	1	0	0	0	0	1	0	0	0	0	0	0	0	0
464	464	MassGuard	2013-04-16 02:10:11	2013-04-16 02:15:41	3	0	0	1	0	0	0	2013-04-15 21:15:41	0	1	0	833	1338	17	0	0	0	0	0	1	0	0	0	0	0	0	0	0
465	465	MassGuard	2013-04-16 02:10:11	2013-04-16 02:37:41	1	0	0	1	0	0	0	2013-04-15 21:37:41	0	1	0	833	1338	17	0	0	0	0	0	1	0	0	0	0	0	0	0	0
466	466	MassGuard	2013-04-16 17:00:09	2013-04-16 21:58:06	0	0	0	1	0	0	0	2013-04-16 16:58:06	0	1	0	836	1365	17	0	0	0	0	0	1	0	0	0	0	0	0	0	0
467	467	MassGuard	2013-04-16 17:00:09	2013-04-16 22:01:47	0	0	0	1	0	0	0	2013-04-16 17:01:47	0	1	0	836	1365	17	0	0	0	0	0	1	0	0	0	0	0	0	0	0
468	468	MassGuard	2013-04-18 03:20:34	2013-04-17 17:48:49	2	0	0	1	0	0	0	2013-04-17 12:48:49	0	1	0	842	1374	17	0	0	0	0	0	1	0	0	0	0	0	0	0	0
469	469	MassGuard	2013-04-18 03:20:34	2013-04-17 17:48:13	0	0	0	1	0	0	0	2013-04-17 12:48:13	0	1	0	842	1374	17	0	0	0	0	1	0	0	0	0	0	0	0	0	0
470	470	MassGuard	2013-04-18 03:20:34	2013-04-17 18:25:30	1	0	0	1	0	0	0	2013-04-17 13:25:30	0	1	0	842	1374	17	0	0	0	0	0	1	0	0	0	0	0	0	0	0
471	471	MassGuard	2013-04-18 03:20:34	2013-04-17 18:34:52	0	0	0	1	0	0	0	2013-04-17 13:34:52	0	1	0	842	1374	17	0	0	0	0	0	1	0	0	0	0	0	0	0	0
472	472	MassGuard	2013-04-18 03:20:34	2013-04-17 21:02:52	0	0	0	1	0	0	0	2013-04-17 16:02:52	0	1	0	843	1377	17	0	0	0	0	0	1	0	0	0	0	0	0	0	0
473	473	MassGuard	2013-04-18 17:39:23	2013-04-19 00:22:43	0	0	0	1	0	0	0	2013-04-18 19:22:43	0	1	0	844	1382	17	0	0	0	0	0	1	0	0	0	0	0	0	0	0
474	474	MassGuard	2013-04-19 13:36:45	2013-04-19 14:08:36	1	0	0	1	0	0	0	2013-04-19 09:08:36	0	1	0	847	1403	17	0	0	0	0	1	0	0	0	0	0	0	0	0	0
475	475	MassGuard	2013-04-19 13:36:45	2013-04-19 18:22:04	1	0	0	1	0	0	0	2013-04-19 13:22:04	0	1	0	847	1403	17	0	0	0	0	1	0	0	0	0	0	0	0	0	0
476	476	MassStatePolice	2013-04-16 03:54:02	2013-04-16 00:53:23	19	0	0	1	0	0	0	2013-04-15 19:53:23	0	0	0	2238	33849	86	0	0	0	0	0	1	0	0	0	0	0	0	0	0
477	477	MassStatePolice	2013-04-16 03:54:02	2013-04-16 00:54:29	19	0	0	1	0	0	0	2013-04-15 19:54:29	0	0	0	2238	33849	86	0	0	0	0	1	0	0	0	0	0	0	0	2	1
478	478	MassStatePolice	2013-04-16 03:54:02	2013-04-16 00:55:21	16	0	0	0	1	0	0	2013-04-15 19:55:21	0	0	0	2238	33849	86	1	0	0	0	0	0	0	0	0	0	0	0	0	0
479	479	MassStatePolice	2013-04-16 03:54:02	2013-04-16 00:56:37	31	0	0	1	0	0	0	2013-04-15 19:56:37	0	0	0	2238	33849	86	0	0	0	0	0	0	0	0	0	0	1	0	2	1
480	480	MassStatePolice	2013-04-16 03:54:02	2013-04-16 02:00:36	16	0	0	1	0	0	0	2013-04-15 21:00:36	0	1	0	2238	33849	86	0	0	0	0	1	1	0	0	0	0	0	0	0	0
481	481	MassStatePolice	2013-04-16 15:04:48	2013-04-16 14:05:18	22	0	0	0	1	0	0	2013-04-16 09:05:18	0	0	0	2242	34059	86	1	0	0	0	0	0	0	0	0	0	0	0	0	0
482	482	MassStatePolice	2013-04-16 15:04:48	2013-04-16 14:07:43	46	0	0	0	1	0	0	2013-04-16 09:07:43	0	0	0	2242	34059	86	0	0	0	0	0	1	0	0	0	0	0	0	0	0
483	483	MassStatePolice	2013-04-16 15:04:48	2013-04-16 16:14:30	69	0	0	1	0	0	0	2013-04-16 11:14:30	0	0	0	2242	34059	86	0	0	0	0	0	1	0	0	0	0	0	1	0	0
484	484	MassStatePolice	2013-04-17 05:45:17	2013-04-17 01:07:03	0	0	0	1	0	0	0	2013-04-16 20:07:03	1	0	0	2245	34335	86	0	0	0	0	0	0	0	1	0	0	0	1	0	0
485	485	MassStatePolice	2013-04-17 05:45:17	2013-04-17 01:55:19	163	0	0	1	0	0	0	2013-04-16 20:55:19	0	0	1	2245	34335	86	0	0	1	0	0	0	0	0	0	0	0	1	0	0
486	486	MassStatePolice	2013-04-17 05:45:17	2013-04-17 12:01:56	6	0	0	1	0	0	0	2013-04-17 07:01:56	0	1	0	2261	34656	86	0	0	0	0	1	1	0	0	0	0	0	0	0	0
487	487	MassStatePolice	2013-04-17 15:56:25	2013-04-17 13:17:02	0	0	0	1	0	0	0	2013-04-17 08:17:02	1	0	0	2261	34656	86	0	0	0	0	0	1	0	0	0	0	0	1	0	0
488	488	MassStatePolice	2013-04-17 15:56:25	2013-04-17 13:30:10	85	0	0	0	1	0	0	2013-04-17 08:30:10	0	1	0	2261	34656	86	0	0	0	0	0	1	0	0	0	0	0	1	0	0
489	489	MassStatePolice	2013-04-17 15:56:25	2013-04-17 13:36:58	1	0	0	1	0	0	0	2013-04-17 08:36:58	1	0	0	2261	34656	86	0	0	0	0	0	0	0	1	0	0	0	1	0	0
490	490	MassStatePolice	2013-04-17 15:56:25	2013-04-17 13:37:53	0	0	0	1	0	0	0	2013-04-17 08:37:53	1	0	0	2261	34656	86	0	0	0	0	0	0	0	1	0	0	0	1	0	0
491	491	MassStatePolice	2013-04-17 15:56:25	2013-04-17 13:42:18	1	0	0	1	0	0	0	2013-04-17 08:42:18	1	0	0	2261	34656	86	0	0	0	0	0	1	0	0	0	0	0	1	0	0
492	492	MassStatePolice	2013-04-17 15:56:25	2013-04-17 13:44:37	0	0	0	1	0	0	0	2013-04-17 08:44:37	1	0	0	2261	34656	86	0	0	0	0	0	0	0	1	0	0	0	1	0	0
493	493	MassStatePolice	2013-04-17 15:56:25	2013-04-17 13:53:23	0	0	0	1	0	0	0	2013-04-17 08:53:23	1	0	0	2261	34656	86	0	0	0	0	0	0	0	1	0	0	0	1	0	0
494	494	MassStatePolice	2013-04-17 15:56:25	2013-04-17 14:18:41	31	0	0	1	0	0	0	2013-04-17 09:18:41	0	0	0	2261	34656	86	0	1	0	0	0	0	0	0	0	0	0	0	0	0
495	495	MassStatePolice	2013-04-18 17:23:12	2013-04-18 15:30:23	86	0	0	1	0	0	0	2013-04-18 10:30:23	0	0	0	2274	35012	87	0	0	0	0	0	0	0	0	0	0	1	0	0	0
496	496	MassStatePolice	2013-04-18 17:23:12	2013-04-18 16:47:44	5	0	0	1	0	0	0	2013-04-18 11:47:44	0	1	0	2274	35012	87	0	0	0	0	0	1	0	0	0	0	0	0	0	0
497	497	MassStatePolice	2013-04-18 17:23:12	2013-04-18 18:13:58	7	0	0	1	0	0	0	2013-04-18 13:13:58	0	1	0	2274	35012	87	0	0	0	0	0	1	0	0	0	0	0	0	0	0
498	498	MassStatePolice	2013-04-18 17:23:12	2013-04-18 18:16:35	12	0	0	1	0	0	0	2013-04-18 13:16:35	0	0	0	2274	35012	87	0	0	0	0	0	1	0	0	0	0	0	0	0	0
499	499	MassStatePolice	2013-04-18 17:23:12	2013-04-18 18:32:05	21	0	0	1	0	0	0	2013-04-18 13:32:05	0	0	0	2274	35012	87	0	0	0	0	0	1	0	0	0	0	0	0	0	0
500	500	MassStatePolice	2013-04-18 17:23:12	2013-04-18 20:23:58	13	0	0	1	0	0	0	2013-04-18 15:23:58	0	1	1	2300	40962	87	0	0	0	0	0	0	0	1	0	0	0	0	0	0
501	501	MassStatePolice	2013-04-18 17:23:12	2013-04-18 21:48:52	4864	0	1	1	1	0	0	2013-04-18 16:48:52	0	1	0	2300	40962	87	1	0	0	0	0	1	0	0	0	0	0	0	0	0
502	502	MassStatePolice	2013-04-18 17:23:12	2013-04-18 21:53:21	96	0	1	1	1	0	0	2013-04-18 16:53:21	0	0	0	2300	40962	87	1	0	0	0	0	1	0	0	0	0	0	0	0	0
503	503	MassStatePolice	2013-04-18 17:23:12	2013-04-18 21:54:28	345	0	1	1	1	0	0	2013-04-18 16:54:28	0	1	0	2300	40962	87	1	0	0	0	0	1	0	0	0	0	0	0	1	1
504	504	MassStatePolice	2013-04-18 17:23:12	2013-04-18 21:55:49	513	0	1	1	1	1	0	2013-04-18 16:55:49	0	1	0	2300	40962	87	1	0	0	0	0	1	0	0	0	0	0	0	1	1
505	505	MassStatePolice	2013-04-18 17:23:12	2013-04-18 21:57:04	340	0	1	1	1	1	0	2013-04-18 16:57:04	0	1	1	2300	40962	87	1	0	0	0	0	1	0	0	0	0	0	0	1	1
506	506	MassStatePolice	2013-04-18 17:23:12	2013-04-18 21:58:09	517	0	1	1	1	0	0	2013-04-18 16:58:09	0	1	1	2300	40962	87	1	0	0	0	0	1	0	0	0	0	0	0	1	1
507	507	MassStatePolice	2013-04-18 17:23:12	2013-04-18 21:59:14	309	0	1	1	1	1	0	2013-04-18 16:59:14	0	1	1	2300	40962	87	1	0	0	0	0	1	0	0	0	0	0	0	1	1
508	508	MassStatePolice	2013-04-18 17:23:12	2013-04-18 22:00:12	398	0	1	1	1	0	0	2013-04-18 17:00:12	0	1	1	2300	40962	87	1	0	0	0	0	1	0	0	0	0	0	0	0	0
509	509	MassStatePolice	2013-04-18 17:23:12	2013-04-18 22:01:03	293	0	1	1	1	0	0	2013-04-18 17:01:03	0	1	1	2300	40962	87	1	0	0	0	0	1	0	0	0	0	0	0	0	0
510	510	MassStatePolice	2013-04-18 17:23:12	2013-04-18 22:02:13	687	0	1	1	1	0	0	2013-04-18 17:02:13	0	1	1	2300	40962	87	0	0	0	0	0	1	0	0	0	0	0	0	0	0
511	511	MassStatePolice	2013-04-18 17:23:12	2013-04-18 22:03:45	146	0	0	1	0	0	0	2013-04-18 17:03:45	0	0	0	2300	40962	87	0	0	0	0	0	1	0	0	0	0	0	0	1	1
512	512	MassStatePolice	2013-04-18 17:23:12	2013-04-18 22:22:26	166	0	0	0	1	0	0	2013-04-18 17:22:26	0	0	0	2300	40962	87	1	0	0	0	0	1	0	0	0	0	0	0	1	1
513	513	MassStatePolice	2013-04-18 17:23:12	2013-04-18 23:31:45	75	0	0	1	0	0	0	2013-04-18 18:31:45	0	0	0	2300	40962	87	0	0	0	0	0	0	0	1	0	0	0	0	2	1
514	514	MassStatePolice	2013-04-18 17:23:12	2013-04-18 23:33:55	207	0	0	1	0	0	0	2013-04-18 18:33:55	0	0	0	2300	40962	87	0	0	0	0	0	1	0	0	0	0	0	0	0	0
515	515	MassStatePolice	2013-04-19 04:13:33	2013-04-19 03:46:55	589	0	0	1	0	0	0	2013-04-18 22:46:55	0	0	0	2300	40962	87	0	0	0	0	1	1	0	0	0	0	0	0	0	0
516	516	MassStatePolice	2013-04-19 04:13:33	2013-04-19 06:47:56	106	0	1	1	0	0	0	2013-04-19 01:47:56	0	0	0	2300	40962	87	1	0	0	0	0	1	0	0	0	0	0	0	0	0
517	517	MassStatePolice	2013-04-19 04:13:33	2013-04-19 06:49:05	245	0	1	1	0	0	0	2013-04-19 01:49:05	0	0	0	2300	40962	87	1	0	0	0	0	1	0	0	0	0	0	0	0	0
518	518	MassStatePolice	2013-04-19 04:13:33	2013-04-19 06:49:03	67	0	0	1	0	0	0	2013-04-19 01:49:03	0	0	0	2300	40962	87	0	0	0	0	0	1	0	0	0	0	0	0	0	0
519	519	MassStatePolice	2013-04-19 04:13:33	2013-04-19 07:36:13	2338	0	1	1	1	0	0	2013-04-19 02:36:13	0	0	0	2314	54510	87	1	0	0	0	0	0	0	0	0	0	0	0	3	1
520	520	MassStatePolice	2013-04-19 04:13:33	2013-04-19 07:37:05	2180	0	0	0	1	0	0	2013-04-19 02:37:05	0	0	0	2314	54510	87	1	0	0	1	0	0	0	0	0	0	0	0	0	0
521	521	MassStatePolice	2013-04-19 04:13:33	2013-04-19 07:37:54	208	0	0	1	0	0	0	2013-04-19 02:37:54	0	0	0	2314	54510	87	0	0	0	0	0	1	0	0	0	0	0	0	0	0
522	522	MassStatePolice	2013-04-19 04:13:33	2013-04-19 07:38:29	199	0	0	1	0	0	0	2013-04-19 02:38:29	0	0	0	2314	54510	87	0	0	0	0	0	1	0	0	0	0	0	0	0	0
523	523	MassStatePolice	2013-04-19 04:13:33	2013-04-19 07:43:55	2368	0	0	1	0	0	0	2013-04-19 02:43:55	0	0	0	2314	54510	87	0	0	0	0	0	1	0	0	0	0	0	0	0	0
524	524	MassStatePolice	2013-04-19 14:11:13	2013-04-19 13:00:36	393	0	0	0	1	0	0	2013-04-19 08:00:36	0	0	0	2314	54510	87	1	0	0	1	0	0	0	0	0	0	0	0	0	0
525	525	MassStatePolice	2013-04-19 14:11:13	2013-04-19 13:02:49	6156	0	0	0	1	0	0	2013-04-19 08:02:49	0	0	0	2314	54510	87	1	0	0	0	0	0	0	0	0	0	0	0	0	0
526	526	MassStatePolice	2013-04-19 14:11:13	2013-04-19 13:06:42	1956	0	0	1	1	0	0	2013-04-19 08:06:42	0	1	0	2314	54510	87	1	0	0	0	0	1	0	0	0	0	0	0	0	0
527	527	MassStatePolice	2013-04-19 14:11:13	2013-04-19 15:17:36	4703	0	0	1	0	0	0	2013-04-19 10:17:36	0	0	0	2314	54510	87	0	0	0	0	0	0	0	0	0	0	1	0	2	1
528	528	MassStatePolice	2013-04-19 14:11:13	2013-04-19 18:12:39	65	0	0	1	0	0	0	2013-04-19 13:12:39	1	0	0	2314	54510	87	0	0	0	0	0	1	0	0	0	0	0	1	3	1
529	529	MassStatePolice	2013-04-19 14:11:13	2013-04-19 18:14:38	176	0	0	1	0	0	0	2013-04-19 13:14:38	0	0	0	2314	54510	87	0	0	0	0	0	1	0	0	0	0	0	0	0	0
530	530	MassStatePolice	2013-04-19 14:11:13	2013-04-19 18:23:56	2528	0	0	1	1	0	0	2013-04-19 13:23:56	0	0	0	2314	54510	87	0	0	1	0	0	1	0	0	0	0	0	0	0	0
531	531	MassStatePolice	2013-04-19 14:11:13	2013-04-19 18:25:19	258	0	0	1	0	0	0	2013-04-19 13:25:19	0	0	0	2314	54510	87	0	0	1	0	0	0	0	0	0	0	0	0	0	0
532	532	MassStatePolice	2013-04-19 14:11:13	2013-04-19 18:27:07	497	0	0	1	0	0	0	2013-04-19 13:27:07	0	0	0	2314	54510	87	0	0	1	0	0	0	0	0	0	0	0	0	0	0
533	533	MassStatePolice	2013-04-19 14:11:13	2013-04-19 19:16:30	417	0	0	1	0	0	0	2013-04-19 14:16:30	0	1	0	2316	58880	87	0	0	0	0	0	0	0	1	0	0	0	0	2	1
534	534	MassStatePolice	2013-04-20 03:02:45	2013-04-20 00:58:58	303	0	0	1	0	0	0	2013-04-19 19:58:58	0	0	0	2316	58880	87	1	0	0	0	0	0	0	0	0	0	0	0	0	0
535	535	mayortommenino	2013-04-16 01:18:50	2013-04-16 02:18:44	64	0	0	1	0	0	0	2013-04-15 21:18:44	0	1	0	1861	27349	3011	0	0	0	0	0	1	0	0	0	0	0	0	0	0
536	536	mayortommenino	2013-04-16 18:09:58	2013-04-16 13:50:46	410	0	0	1	0	0	0	2013-04-16 08:50:46	0	0	0	1871	27721	3012	0	0	0	0	0	0	0	0	0	0	1	0	2	1
537	537	mayortommenino	2013-04-16 18:09:58	2013-04-16 15:12:31	143	0	0	0	1	0	0	2013-04-16 10:12:31	0	1	1	1871	27721	3012	0	0	0	0	0	1	0	0	0	0	0	1	0	0
538	538	mayortommenino	2013-04-16 18:09:58	2013-04-16 15:53:30	14	0	0	1	0	0	0	2013-04-16 10:53:30	0	1	0	1871	27721	3012	0	0	0	0	0	1	0	0	0	0	0	1	0	0
539	539	mayortommenino	2013-04-16 18:09:58	2013-04-16 18:56:51	15	0	0	1	0	0	0	2013-04-16 13:56:51	0	1	1	1871	27721	3012	0	0	0	0	0	1	0	0	0	0	0	1	0	0
540	540	mayortommenino	2013-04-16 18:09:58	2013-04-16 18:58:40	9	0	0	1	0	0	0	2013-04-16 13:58:40	0	0	1	1871	27721	3012	0	0	0	0	0	1	0	0	0	0	0	0	0	0
541	541	mayortommenino	2013-04-16 18:09:58	2013-04-16 19:02:30	5	0	0	1	0	0	0	2013-04-16 14:02:30	0	0	1	1878	28785	3012	0	0	0	0	0	1	0	0	0	0	0	1	0	0
542	542	mayortommenino	2013-04-16 18:09:58	2013-04-16 21:18:11	25	0	0	1	0	0	0	2013-04-16 16:18:11	0	0	1	1878	28785	3012	0	0	0	0	0	0	0	0	0	0	1	0	0	0
543	543	mayortommenino	2013-04-16 18:09:58	2013-04-16 21:20:40	524	0	0	0	1	0	0	2013-04-16 16:20:40	0	1	1	1878	28785	3012	0	0	0	0	0	0	0	0	1	0	0	0	0	0
544	544	mayortommenino	2013-04-16 18:09:58	2013-04-16 21:20:00	39	0	0	1	0	0	0	2013-04-16 16:20:00	0	0	1	1878	28785	3012	0	0	0	0	0	1	0	0	0	0	0	1	0	0
545	545	mayortommenino	2013-04-16 18:09:58	2013-04-16 21:22:41	1062	0	0	1	0	0	0	2013-04-16 16:22:41	0	1	1	1878	28785	3012	0	0	0	0	0	0	0	0	0	0	1	0	2	1
546	546	mayortommenino	2013-04-16 18:09:58	2013-04-16 21:22:03	193	0	0	1	0	0	0	2013-04-16 16:22:03	0	0	1	1878	28785	3012	0	0	0	0	0	0	0	1	0	0	0	0	0	0
547	547	mayortommenino	2013-04-17 01:18:19	2013-04-17 01:34:46	205	0	0	1	0	0	0	2013-04-16 20:34:46	0	1	1	1878	28785	3012	0	0	0	0	0	0	0	0	1	0	0	0	0	0
548	548	mayortommenino	2013-04-18 05:38:58	2013-04-17 15:21:22	85	0	0	1	0	0	0	2013-04-17 10:21:22	0	0	1	1885	29137	3013	0	0	0	1	0	0	0	0	0	0	0	1	0	0
549	549	mayortommenino	2013-04-18 05:38:58	2013-04-17 15:22:21	9	0	0	1	0	0	0	2013-04-17 10:22:21	0	0	0	1885	29137	3013	0	0	0	0	0	1	0	0	0	0	0	1	0	0
550	550	mayortommenino	2013-04-18 05:38:58	2013-04-17 15:23:36	37	0	0	1	1	0	0	2013-04-17 10:23:36	0	0	1	1885	29137	3013	0	0	0	0	0	1	0	0	0	0	0	0	0	0
551	551	mayortommenino	2013-04-18 05:38:58	2013-04-17 15:24:36	45	0	0	0	1	0	0	2013-04-17 10:24:36	0	0	1	1885	29137	3013	0	0	0	0	0	1	0	0	0	0	0	1	0	0
552	552	mayortommenino	2013-04-18 05:38:58	2013-04-17 15:26:53	7	0	0	1	0	0	0	2013-04-17 10:26:53	0	1	1	1885	29137	3013	0	0	0	0	0	1	0	0	0	0	0	1	0	0
553	553	mayortommenino	2013-04-18 05:38:58	2013-04-17 15:31:51	67	0	0	1	0	0	0	2013-04-17 10:31:51	0	1	1	1885	29137	3013	0	0	0	0	0	0	0	0	1	0	0	1	0	0
554	554	mayortommenino	2013-04-18 05:38:58	2013-04-17 18:11:12	1	0	0	1	0	0	0	2013-04-17 13:11:12	1	0	0	1885	29137	3013	0	0	0	0	0	0	0	1	0	0	0	1	0	0
555	555	mayortommenino	2013-04-18 16:30:50	2013-04-18 17:12:37	216	0	0	1	0	0	0	2013-04-18 12:12:37	0	0	1	1891	29723	3013	0	0	0	0	0	0	0	0	0	0	1	0	0	0
556	556	mayortommenino	2013-04-18 16:30:50	2013-04-18 17:15:32	80	0	0	1	0	0	0	2013-04-18 12:15:32	0	0	1	1891	29723	3013	0	0	0	0	0	0	0	0	0	0	1	0	2	1
557	557	mayortommenino	2013-04-18 16:30:50	2013-04-18 17:17:47	96	0	0	1	0	0	0	2013-04-18 12:17:47	0	0	1	1891	29723	3013	0	0	0	0	0	0	0	0	0	0	1	0	2	1
558	558	mayortommenino	2013-04-18 16:30:50	2013-04-18 17:19:46	175	0	0	1	0	0	0	2013-04-18 12:19:46	0	0	1	1891	29723	3013	0	0	0	0	0	0	0	0	0	0	1	0	0	0
559	559	mayortommenino	2013-04-18 16:30:50	2013-04-18 20:26:02	52	0	0	1	0	0	0	2013-04-18 15:26:02	0	1	1	1892	29926	3013	0	0	0	0	0	0	0	0	0	0	1	0	2	1
560	560	mayortommenino	2013-04-19 14:46:21	2013-04-19 14:32:34	69	0	0	1	0	0	0	2013-04-19 09:32:34	1	1	0	1897	31197	3013	0	0	0	0	0	1	0	0	0	0	0	1	0	0
561	561	mayortommenino	2013-04-20 02:11:25	2013-04-20 00:50:45	19783	0	0	1	0	0	0	2013-04-19 19:50:45	0	1	1	1903	43530	3013	0	0	0	0	0	0	0	0	0	0	1	0	2	1
562	562	mayortommenino	2013-04-20 02:11:25	2013-04-20 00:55:50	1665	0	0	1	0	0	0	2013-04-19 19:55:50	0	1	0	1903	43530	3013	0	0	0	0	0	0	0	0	0	0	1	0	2	1
563	563	mbtaGM	2013-04-17 03:44:16	2013-04-15 19:05:19	78	0	0	1	0	0	0	2013-04-15 14:05:19	0	1	0	6803	33496	1536	0	1	0	0	0	0	0	0	0	0	0	0	0	0
564	564	mbtaGM	2013-04-17 03:44:16	2013-04-15 19:15:12	45	0	0	1	0	0	0	2013-04-15 14:15:12	0	1	1	6803	33496	1536	0	1	0	0	0	0	0	0	0	0	0	0	0	0
565	565	mbtaGM	2013-04-17 03:44:16	2013-04-15 19:24:12	275	0	0	1	0	0	0	2013-04-15 14:24:12	0	1	1	6803	33496	1536	0	1	0	0	0	0	0	0	0	0	0	0	0	0
566	566	mbtaGM	2013-04-17 03:44:16	2013-04-15 20:15:34	5	0	0	1	0	0	0	2013-04-15 15:15:34	1	1	0	6803	33496	1536	0	1	0	0	0	0	0	0	0	0	0	1	0	0
567	567	mbtaGM	2013-04-17 03:44:16	2013-04-15 20:52:02	1	0	0	1	1	0	0	2013-04-15 15:52:02	1	1	0	6803	33496	1536	0	1	0	0	0	0	0	0	0	0	0	1	0	0
568	568	mbtaGM	2013-04-17 03:44:16	2013-04-15 21:15:55	0	0	0	1	1	0	0	2013-04-15 16:15:55	1	1	0	6803	33496	1536	0	1	0	0	0	0	0	0	0	0	0	1	0	0
569	569	mbtaGM	2013-04-17 03:44:16	2013-04-15 21:47:22	386	0	0	1	1	0	0	2013-04-15 16:47:22	0	1	1	6803	33496	1536	0	1	0	0	0	0	0	0	0	0	0	0	0	0
570	570	mbtaGM	2013-04-17 03:44:16	2013-04-15 22:03:33	247	0	0	1	0	0	0	2013-04-15 17:03:33	0	0	1	6803	33496	1536	0	1	0	0	0	0	0	0	0	0	0	0	0	0
571	571	mbtaGM	2013-04-17 03:44:16	2013-04-15 23:05:17	1	0	0	1	0	0	0	2013-04-15 18:05:17	1	1	0	6803	33496	1536	0	1	0	0	0	0	0	0	0	0	0	1	0	0
572	572	mbtaGM	2013-04-17 03:44:16	2013-04-15 23:21:40	1	0	0	1	0	0	1	2013-04-15 18:21:40	1	0	1	6803	33496	1536	0	1	0	0	0	0	0	0	0	0	0	1	0	0
573	573	mbtaGM	2013-04-17 03:44:16	2013-04-15 23:50:10	0	0	0	1	1	0	0	2013-04-15 18:50:10	1	1	0	6803	33496	1536	0	0	0	0	0	1	0	0	0	0	0	1	0	0
574	574	mbtaGM	2013-04-17 03:44:16	2013-04-16 00:02:25	1	0	0	1	0	0	0	2013-04-15 19:02:25	1	1	0	6803	33496	1536	0	1	0	0	0	0	0	0	0	0	0	1	0	0
575	575	mbtaGM	2013-04-17 03:44:16	2013-04-16 00:32:39	202	0	0	1	0	0	0	2013-04-15 19:32:39	0	1	1	6803	33496	1536	0	1	0	0	0	0	0	0	0	0	0	0	0	0
576	576	mbtaGM	2013-04-17 03:44:16	2013-04-16 00:38:44	1	0	0	1	0	0	0	2013-04-15 19:38:44	1	0	1	6803	33496	1536	0	1	0	0	0	0	0	0	0	0	0	1	0	0
577	577	mbtaGM	2013-04-17 03:44:16	2013-04-16 01:02:15	30	0	0	1	0	0	0	2013-04-15 20:02:15	1	0	1	6803	33496	1536	0	1	0	0	0	0	0	0	0	0	0	1	0	0
578	578	mbtaGM	2013-04-17 03:44:16	2013-04-16 02:57:45	117	0	0	1	0	0	0	2013-04-15 21:57:45	0	0	1	6803	33496	1536	0	1	0	0	0	0	0	0	0	0	0	0	0	0
579	579	mbtaGM	2013-04-17 03:44:16	2013-04-16 18:37:18	25	0	0	1	0	0	0	2013-04-16 13:37:18	0	1	1	6803	33496	1536	0	1	0	0	0	0	0	0	0	0	0	0	0	0
580	580	mbtaGM	2013-04-17 03:44:16	2013-04-16 19:40:08	29	0	0	1	0	0	0	2013-04-16 14:40:08	0	1	1	6803	33496	1536	0	1	0	0	0	0	0	0	0	0	0	0	0	0
581	581	mbtaGM	2013-04-17 03:44:16	2013-04-16 20:58:12	15	0	0	1	1	0	0	2013-04-16 15:58:12	0	1	1	6803	33496	1536	0	1	0	0	0	0	0	0	0	0	0	0	0	0
582	582	mbtaGM	2013-04-17 03:44:16	2013-04-16 21:05:47	0	0	0	1	1	0	0	2013-04-16 16:05:47	1	1	0	6803	33496	1536	0	1	0	0	0	0	0	0	0	0	0	1	0	0
583	583	mbtaGM	2013-04-17 03:44:16	2013-04-16 21:16:34	4	0	0	1	0	0	0	2013-04-16 16:16:34	0	0	1	6803	33496	1536	0	1	0	0	0	0	0	0	0	0	0	0	0	0
584	584	mbtaGM	2013-04-17 03:44:16	2013-04-16 21:29:01	2	0	0	1	0	0	0	2013-04-16 16:29:01	0	1	1	6803	33496	1536	0	1	0	0	0	0	0	0	0	0	0	0	0	0
585	585	mbtaGM	2013-04-17 03:44:16	2013-04-16 22:11:40	3	0	0	1	0	0	0	2013-04-16 17:11:40	0	1	1	6803	33496	1536	0	1	0	0	0	0	0	0	0	0	0	0	0	0
586	586	mbtaGM	2013-04-17 03:44:16	2013-04-16 22:19:38	36	0	0	1	0	0	0	2013-04-16 17:19:38	0	0	1	6803	33496	1536	0	1	0	0	0	0	0	0	0	0	0	0	0	0
587	587	mbtaGM	2013-04-17 03:44:16	2013-04-16 22:44:15	6	0	0	1	0	0	0	2013-04-16 17:44:15	0	0	1	6803	33496	1536	0	1	0	0	0	0	0	0	0	0	0	0	0	0
588	588	mbtaGM	2013-04-17 13:56:08	2013-04-17 13:21:36	5	0	0	1	0	0	0	2013-04-17 08:21:36	0	0	1	6812	33599	1547	0	1	0	0	0	0	0	0	0	0	0	0	0	0
589	589	mbtaGM	2013-04-17 13:56:08	2013-04-17 17:04:03	6	0	0	0	1	0	0	2013-04-17 12:04:03	0	0	1	6812	33599	1547	0	0	0	0	0	1	0	1	0	0	0	0	0	0
590	590	mbtaGM	2013-04-17 13:56:08	2013-04-17 18:43:31	9	0	0	1	0	0	0	2013-04-17 13:43:31	0	1	1	6812	33599	1547	0	0	0	0	0	0	0	1	0	0	0	0	0	0
591	591	mbtaGM	2013-04-17 13:56:08	2013-04-17 18:45:27	9	0	0	1	0	0	0	2013-04-17 13:45:27	0	1	1	6812	33599	1547	0	0	0	0	0	0	0	1	0	0	0	1	0	0
592	592	mbtaGM	2013-04-17 13:56:08	2013-04-17 20:26:53	4	0	0	1	0	0	0	2013-04-17 15:26:53	0	1	1	6814	33712	1547	0	0	0	0	0	0	0	1	0	0	0	1	0	0
593	593	mbtaGM	2013-04-17 13:56:08	2013-04-17 20:28:31	33	0	0	1	0	0	0	2013-04-17 15:28:31	0	0	1	6814	33712	1547	0	1	0	0	0	0	0	0	0	0	0	0	0	0
594	594	mbtaGM	2013-04-18 05:22:36	2013-04-18 10:26:53	3	0	0	1	0	0	0	2013-04-18 05:26:53	0	1	1	6816	33787	1549	0	1	0	0	0	0	0	0	0	0	0	0	0	0
595	595	mbtaGM	2013-04-18 14:47:32	2013-04-18 20:22:19	26	0	0	0	1	0	0	2013-04-18 15:22:19	0	1	1	6821	33932	1556	0	1	0	0	0	0	0	0	0	0	0	1	0	0
596	596	mbtaGM	2013-04-18 14:47:32	2013-04-18 20:35:20	1	0	0	1	0	0	0	2013-04-18 15:35:20	0	0	1	6821	33932	1556	0	1	0	0	0	0	0	0	0	0	0	0	0	0
597	597	mbtaGM	2013-04-18 14:47:32	2013-04-18 20:46:09	6	0	0	1	0	0	0	2013-04-18 15:46:09	0	1	1	6821	33932	1556	0	1	0	0	0	0	0	0	0	0	0	0	0	0
598	598	mbtaGM	2013-04-19 02:11:41	2013-04-19 00:20:27	40	1	0	1	0	0	0	2013-04-18 19:20:27	0	0	1	6821	33932	1556	0	1	0	0	0	0	0	0	0	0	0	0	0	0
599	599	mbtaGM	2013-04-19 17:41:25	2013-04-19 09:58:59	901	1	1	1	0	0	0	2013-04-19 04:58:59	0	0	1	6840	37666	1557	0	1	0	0	0	0	0	0	0	0	0	0	0	0
600	600	mbtaGM	2013-04-19 17:41:25	2013-04-19 10:12:46	3	0	0	1	0	0	0	2013-04-19 05:12:46	1	0	1	6840	37666	1557	0	1	0	0	0	0	0	0	0	0	0	1	0	0
601	601	mbtaGM	2013-04-19 17:41:25	2013-04-19 10:18:47	1	0	0	1	0	0	0	2013-04-19 05:18:47	1	0	0	6840	37666	1557	0	1	0	0	0	0	0	0	0	0	0	1	0	0
602	602	mbtaGM	2013-04-19 17:41:25	2013-04-19 10:20:54	2	0	0	1	0	0	0	2013-04-19 05:20:54	1	0	0	6840	37666	1557	0	1	0	0	0	0	0	0	0	0	0	1	0	0
603	603	mbtaGM	2013-04-19 17:41:25	2013-04-19 10:30:22	597	1	1	1	0	0	0	2013-04-19 05:30:22	0	0	1	6840	37666	1557	0	1	0	0	0	0	0	0	0	0	0	0	0	0
604	604	mbtaGM	2013-04-19 17:41:25	2013-04-19 11:16:19	246	1	1	1	0	0	0	2013-04-19 06:16:19	0	0	1	6840	37666	1557	0	1	0	0	0	0	0	0	0	0	0	0	0	0
605	605	mbtaGM	2013-04-19 17:41:25	2013-04-19 11:46:01	469	0	1	1	1	0	0	2013-04-19 06:46:01	0	0	1	6840	37666	1557	0	1	0	0	0	0	0	0	0	0	0	0	0	0
606	606	mbtaGM	2013-04-19 17:41:25	2013-04-19 12:16:01	3	0	0	1	0	0	0	2013-04-19 07:16:01	1	0	0	6840	37666	1557	0	1	0	0	0	0	0	0	0	0	0	1	0	0
607	607	mbtaGM	2013-04-19 17:41:25	2013-04-19 12:29:43	18	0	0	1	1	0	0	2013-04-19 07:29:43	0	1	1	6840	37666	1557	0	0	0	0	0	1	0	0	0	0	0	0	0	0
608	608	mbtaGM	2013-04-19 17:41:25	2013-04-19 13:00:52	130	1	1	1	1	0	0	2013-04-19 08:00:52	0	0	1	6840	37666	1557	1	1	0	0	0	0	0	0	0	0	0	0	0	0
609	609	mbtaGM	2013-04-19 17:41:25	2013-04-19 14:37:11	100	1	1	1	1	0	0	2013-04-19 09:37:11	0	1	1	6840	37666	1557	0	1	0	0	0	0	0	0	0	0	0	0	0	0
610	610	mbtaGM	2013-04-19 17:41:25	2013-04-19 16:04:53	197	1	1	1	0	0	0	2013-04-19 11:04:53	0	0	1	6840	37666	1557	0	1	0	0	0	0	0	0	0	0	0	0	0	0
611	611	mbtaGM	2013-04-19 17:41:25	2013-04-19 16:11:21	25	0	0	1	0	0	0	2013-04-19 11:11:21	0	0	1	6840	37666	1557	0	1	0	0	0	0	0	0	0	0	0	0	0	0
612	612	mbtaGM	2013-04-19 17:41:25	2013-04-19 16:56:40	6	0	0	0	1	0	0	2013-04-19 11:56:40	1	0	1	6840	37666	1557	0	0	0	0	0	1	0	0	0	0	0	1	0	0
613	613	mbtaGM	2013-04-19 17:41:25	2013-04-19 18:02:35	238	1	1	1	0	0	0	2013-04-19 13:02:35	0	0	1	6840	37666	1557	0	1	0	0	0	0	0	0	0	0	0	0	0	0
614	614	mbtaGM	2013-04-19 17:41:25	2013-04-19 19:58:37	211	1	1	1	1	0	0	2013-04-19 14:58:37	0	1	1	6844	38753	1557	0	1	0	0	0	0	0	0	0	0	0	0	0	0
615	615	mbtaGM	2013-04-19 17:41:25	2013-04-19 22:08:16	369	1	1	1	0	0	0	2013-04-19 17:08:16	0	0	1	6844	38753	1557	0	1	0	0	0	0	0	0	0	0	0	0	0	0
616	616	mbtaGM	2013-04-19 17:41:25	2013-04-19 22:20:22	48	0	0	1	0	0	0	2013-04-19 17:20:22	0	0	0	6844	38753	1557	0	1	0	0	0	0	0	0	0	0	0	0	0	0
617	617	mbtaGM	2013-04-19 17:41:25	2013-04-19 22:39:15	1	0	0	1	0	0	0	2013-04-19 17:39:15	1	0	0	6844	38753	1557	0	1	0	0	0	0	0	0	0	0	0	1	0	0
618	618	mbtaGM	2013-04-19 17:41:25	2013-04-19 22:43:01	144	0	1	1	0	0	0	2013-04-19 17:43:01	0	0	1	6844	38753	1557	0	1	0	0	0	0	0	0	0	0	0	0	0	0
619	619	mbtaGM	2013-04-19 17:41:25	2013-04-19 23:44:43	0	0	0	1	0	0	0	2013-04-19 18:44:43	1	0	0	6844	38753	1557	0	1	0	0	0	0	0	0	0	0	0	1	0	0
620	620	mbtaGM	2013-04-19 17:41:25	2013-04-20 00:24:49	1	0	0	1	0	0	0	2013-04-19 19:24:49	1	0	0	6844	38753	1557	0	1	0	0	0	0	0	0	0	0	0	1	0	0
621	621	MDARCommish	2013-04-19 14:29:23	2013-04-19 13:56:33	1	0	0	1	0	0	0	2013-04-19 08:56:33	0	1	0	1241	1195	342	0	1	0	0	0	0	0	0	0	0	0	1	0	0
622	622	NotifyBoston	2013-04-17 06:05:12	2013-04-15 19:38:56	3350	0	0	0	1	0	0	2013-04-15 14:38:56	0	0	0	4555	26920	323	1	0	0	0	0	0	0	0	0	0	0	0	3	1
623	623	NotifyBoston	2013-04-17 06:05:12	2013-04-15 19:58:08	359	0	0	1	0	0	0	2013-04-15 14:58:08	0	1	0	4555	26920	323	0	0	0	0	0	1	0	0	0	0	0	0	0	0
624	624	NotifyBoston	2013-04-17 06:05:12	2013-04-15 20:41:40	1133	0	0	1	0	0	0	2013-04-15 15:41:40	0	0	0	4555	26920	323	0	0	0	0	0	0	0	1	0	0	0	0	2	1
625	625	NotifyBoston	2013-04-17 06:05:12	2013-04-15 22:18:22	10	0	0	1	0	0	0	2013-04-15 17:18:22	0	0	0	4555	26920	323	0	0	0	0	1	0	0	0	0	0	0	1	0	0
626	626	NotifyBoston	2013-04-17 06:05:12	2013-04-15 22:19:11	25	0	0	1	0	0	0	2013-04-15 17:19:11	0	0	0	4555	26920	323	0	0	0	0	1	0	0	0	0	0	0	1	0	0
627	627	NotifyBoston	2013-04-17 06:05:12	2013-04-15 22:21:42	21	0	0	1	0	0	0	2013-04-15 17:21:42	0	0	0	4555	26920	323	0	0	0	0	1	0	0	0	0	0	0	1	0	0
628	628	NotifyBoston	2013-04-17 06:05:12	2013-04-15 22:23:24	20	0	0	1	0	0	0	2013-04-15 17:23:24	0	0	0	4555	26920	323	0	0	0	0	1	0	0	0	0	0	0	0	0	0
629	629	NotifyBoston	2013-04-17 06:05:12	2013-04-15 22:24:38	119	0	0	0	1	0	0	2013-04-15 17:24:38	0	0	0	4555	26920	323	1	0	0	0	0	0	0	0	0	0	0	0	0	0
630	630	NotifyBoston	2013-04-17 06:05:12	2013-04-15 22:25:30	682	0	0	1	0	0	0	2013-04-15 17:25:30	0	0	0	4555	26920	323	0	0	0	0	0	1	0	0	0	0	0	0	0	0
631	631	NotifyBoston	2013-04-17 06:05:12	2013-04-15 22:27:20	512	0	0	0	1	0	0	2013-04-15 17:27:20	0	0	0	4555	26920	323	0	0	0	0	0	1	0	0	0	0	0	1	0	0
632	632	NotifyBoston	2013-04-17 06:05:12	2013-04-16 01:02:02	193	0	0	1	0	0	0	2013-04-15 20:02:02	0	1	0	4555	26920	323	0	0	0	0	0	1	0	0	0	0	0	1	0	0
633	633	NotifyBoston	2013-04-17 06:05:12	2013-04-16 02:13:21	30	1	0	1	0	0	0	2013-04-15 21:13:21	0	1	0	4555	26920	323	0	0	0	1	0	0	0	0	0	0	0	0	0	0
634	634	NotifyBoston	2013-04-17 06:05:12	2013-04-16 02:24:03	23	0	0	1	0	0	0	2013-04-15 21:24:03	0	0	0	4555	26920	323	0	1	0	0	0	0	0	0	0	0	0	0	0	0
635	635	NotifyBoston	2013-04-17 06:05:12	2013-04-16 02:37:57	52	0	0	1	0	0	0	2013-04-15 21:37:57	0	0	0	4555	26920	323	0	1	0	0	0	0	0	0	0	0	0	0	0	0
636	636	NotifyBoston	2013-04-17 06:05:12	2013-04-16 02:39:10	29	0	0	1	0	0	0	2013-04-15 21:39:10	0	0	0	4555	26920	323	0	0	0	1	0	0	0	0	0	0	0	0	0	0
637	637	NotifyBoston	2013-04-17 06:05:12	2013-04-16 02:41:10	68	0	0	1	0	0	0	2013-04-15 21:41:10	0	1	0	4555	26920	323	0	1	0	1	0	0	0	0	0	0	0	0	0	0
638	638	NotifyBoston	2013-04-17 06:05:12	2013-04-16 02:42:55	111	0	0	1	0	0	0	2013-04-15 21:42:55	0	0	1	4555	26920	323	0	0	0	0	0	1	0	0	0	0	0	0	0	0
639	639	NotifyBoston	2013-04-17 06:05:12	2013-04-16 02:45:41	968	0	0	1	0	0	0	2013-04-15 21:45:41	0	0	1	4555	26920	323	0	0	0	0	0	1	0	0	0	0	0	0	0	0
640	640	NotifyBoston	2013-04-17 06:05:12	2013-04-16 02:47:34	13	0	0	1	0	0	0	2013-04-15 21:47:34	0	0	0	4555	26920	323	0	1	0	0	0	0	0	0	0	0	0	1	0	0
641	641	NotifyBoston	2013-04-17 06:05:12	2013-04-16 02:56:06	56	0	0	1	0	0	0	2013-04-15 21:56:06	0	1	0	4555	26920	323	0	0	0	0	0	1	0	0	0	0	0	0	0	0
642	642	NotifyBoston	2013-04-17 06:05:12	2013-04-16 04:14:28	5	0	0	1	0	0	0	2013-04-15 23:14:28	1	1	0	4555	26920	323	0	0	0	0	0	1	0	0	0	0	0	1	0	0
643	643	NotifyBoston	2013-04-17 06:05:12	2013-04-16 11:41:06	22	0	0	1	0	0	0	2013-04-16 06:41:06	0	0	0	4555	26920	323	0	1	0	0	0	0	0	0	0	0	0	0	0	0
644	644	NotifyBoston	2013-04-17 06:05:12	2013-04-16 12:15:57	38	0	0	1	0	0	0	2013-04-16 07:15:57	0	1	0	4555	26920	323	0	0	0	1	0	0	0	0	0	0	0	0	0	0
645	645	NotifyBoston	2013-04-17 06:05:12	2013-04-16 14:16:51	56	0	0	1	0	0	0	2013-04-16 09:16:51	0	1	0	4555	26920	323	0	0	0	0	1	0	0	0	0	0	0	0	0	0
646	646	NotifyBoston	2013-04-17 06:05:12	2013-04-16 14:19:34	141	0	0	1	0	0	0	2013-04-16 09:19:34	0	0	0	4555	26920	323	1	0	0	0	0	1	0	0	0	0	0	1	0	0
647	647	NotifyBoston	2013-04-17 06:05:12	2013-04-16 14:21:33	31	0	0	1	0	0	0	2013-04-16 09:21:33	0	0	1	4555	26920	323	0	0	0	0	0	1	0	0	0	0	0	0	0	0
648	648	NotifyBoston	2013-04-17 06:05:12	2013-04-16 14:45:53	1	0	0	0	1	0	0	2013-04-16 09:45:53	1	0	0	4555	26920	323	1	0	0	0	0	1	0	0	0	0	0	1	1	1
649	649	NotifyBoston	2013-04-17 06:05:12	2013-04-16 16:11:45	33	0	0	1	0	0	0	2013-04-16 11:11:45	0	0	1	4555	26920	323	0	0	0	0	0	1	0	0	0	0	0	0	0	0
650	650	NotifyBoston	2013-04-17 06:05:12	2013-04-16 16:29:45	9	0	0	1	0	0	0	2013-04-16 11:29:45	0	1	1	4555	26920	323	0	0	0	0	0	1	0	0	0	0	0	0	0	0
651	651	NotifyBoston	2013-04-17 06:05:12	2013-04-16 19:16:50	3	0	0	1	0	0	0	2013-04-16 14:16:50	0	1	1	4555	26920	323	0	0	0	0	0	1	0	0	0	0	0	1	0	0
652	652	NotifyBoston	2013-04-17 06:05:12	2013-04-16 19:32:13	254	0	0	1	0	0	0	2013-04-16 14:32:13	0	1	1	4555	26920	323	0	0	0	1	0	1	0	0	0	0	0	0	0	0
653	653	NotifyBoston	2013-04-17 06:05:12	2013-04-16 20:10:43	3	0	0	1	0	0	0	2013-04-16 15:10:43	0	1	1	4555	26920	323	0	1	0	0	0	0	0	0	0	0	0	1	0	0
654	654	NotifyBoston	2013-04-17 06:05:12	2013-04-17 01:15:40	15	0	0	1	0	0	0	2013-04-16 20:15:40	0	1	0	4555	26920	323	0	0	0	0	0	1	0	0	0	0	0	1	0	0
655	655	NotifyBoston	2013-04-17 06:05:12	2013-04-17 01:50:25	365	0	0	1	0	0	0	2013-04-16 20:50:25	0	1	1	4555	26920	323	0	0	0	0	0	0	0	0	1	0	1	0	0	0
656	656	NotifyBoston	2013-04-17 06:05:12	2013-04-17 12:02:44	14	0	0	1	0	0	0	2013-04-17 07:02:44	0	1	1	4566	27163	323	0	0	0	0	0	1	0	0	0	0	0	0	0	0
657	657	NotifyBoston	2013-04-17 13:55:41	2013-04-17 14:54:05	37	0	1	1	0	0	0	2013-04-17 09:54:05	0	0	0	4566	27163	323	0	0	0	0	0	1	0	0	0	0	0	1	0	0
658	658	NotifyBoston	2013-04-17 13:55:41	2013-04-17 14:55:47	25	0	0	1	0	0	0	2013-04-17 09:55:47	0	0	0	4566	27163	323	0	0	0	0	0	1	0	0	0	0	0	1	0	0
659	659	NotifyBoston	2013-04-17 13:55:41	2013-04-17 15:16:51	12	0	0	1	0	0	0	2013-04-17 10:16:51	0	1	1	4566	27163	323	0	0	0	0	0	1	0	0	0	0	0	1	0	0
660	660	NotifyBoston	2013-04-17 13:55:41	2013-04-17 19:07:03	71	0	0	0	1	0	0	2013-04-17 14:07:03	0	1	0	4571	27394	323	1	0	0	0	0	1	0	0	0	0	0	1	0	0
661	661	NotifyBoston	2013-04-17 13:55:41	2013-04-17 19:18:37	18	0	0	1	0	0	0	2013-04-17 14:18:37	0	0	1	4571	27394	323	0	0	0	0	0	1	0	0	0	0	0	0	0	0
662	662	NotifyBoston	2013-04-17 13:55:41	2013-04-17 19:29:05	22	0	0	1	0	0	0	2013-04-17 14:29:05	0	1	0	4571	27394	323	0	0	0	0	0	1	0	0	0	0	0	1	0	0
663	663	NotifyBoston	2013-04-18 05:57:20	2013-04-18 02:28:07	31	0	0	0	1	0	0	2013-04-17 21:28:07	0	0	0	4571	27394	323	1	0	0	0	0	0	0	0	0	0	0	0	0	0
664	664	NotifyBoston	2013-04-18 05:57:20	2013-04-18 02:41:50	0	0	0	1	0	0	0	2013-04-17 21:41:50	1	0	0	4571	27394	323	0	0	0	0	0	1	0	0	0	0	0	1	0	0
665	665	NotifyBoston	2013-04-18 05:57:20	2013-04-18 03:00:19	11	0	0	1	0	0	0	2013-04-17 22:00:19	0	1	0	4571	27394	323	0	0	0	1	0	0	0	0	0	0	0	1	0	0
666	666	NotifyBoston	2013-04-18 05:57:20	2013-04-18 12:03:32	3	0	0	1	0	0	0	2013-04-18 07:03:32	0	1	0	4580	27512	323	0	0	0	1	0	0	0	0	0	0	0	1	0	0
667	667	NotifyBoston	2013-04-18 13:38:07	2013-04-18 13:26:50	25	0	0	1	1	0	0	2013-04-18 08:26:50	0	0	0	4580	27512	323	0	0	0	0	0	1	0	0	0	0	0	0	0	0
668	668	NotifyBoston	2013-04-18 13:38:07	2013-04-18 14:26:06	4	0	0	1	0	0	0	2013-04-18 09:26:06	0	0	0	4580	27512	323	0	1	0	0	0	0	0	0	0	0	0	1	0	0
669	669	NotifyBoston	2013-04-18 13:38:07	2013-04-18 19:10:43	0	0	0	0	1	0	0	2013-04-18 14:10:43	1	0	0	4586	27701	323	0	0	0	0	0	1	0	0	0	0	0	1	0	0
670	670	NotifyBoston	2013-04-18 13:38:07	2013-04-18 19:10:14	0	0	0	1	0	0	0	2013-04-18 14:10:14	1	1	0	4586	27701	323	0	0	0	1	0	0	0	0	0	0	0	1	0	0
671	671	NotifyBoston	2013-04-19 05:05:53	2013-04-18 21:01:42	16	0	0	1	1	0	0	2013-04-18 16:01:42	0	1	0	4586	27701	323	1	0	0	0	0	0	0	0	0	0	0	0	0	0
672	672	NotifyBoston	2013-04-19 05:05:53	2013-04-19 09:40:34	374	0	0	1	0	0	0	2013-04-19 04:40:34	0	1	0	4624	30975	323	0	1	0	0	0	0	0	0	0	0	0	0	0	0
673	673	NotifyBoston	2013-04-19 05:05:53	2013-04-19 10:15:07	166	0	0	1	1	0	0	2013-04-19 05:15:07	0	0	0	4624	30975	323	1	0	0	1	0	0	0	0	0	0	0	0	3	1
674	674	NotifyBoston	2013-04-19 05:05:53	2013-04-19 10:17:05	380	0	0	0	1	0	0	2013-04-19 05:17:05	0	1	0	4624	30975	323	1	0	0	0	0	0	0	0	0	0	0	0	0	0
675	675	NotifyBoston	2013-04-19 05:05:53	2013-04-19 10:49:45	287	0	0	0	1	0	0	2013-04-19 05:49:45	0	0	0	4624	30975	323	1	0	0	0	0	0	0	0	0	0	0	0	0	0
676	676	NotifyBoston	2013-04-19 05:05:53	2013-04-19 10:50:57	26	0	0	1	1	0	0	2013-04-19 05:50:57	0	0	0	4624	30975	323	0	0	0	0	0	1	0	0	0	0	0	0	0	0
677	677	NotifyBoston	2013-04-19 05:05:53	2013-04-19 12:02:29	220	0	1	1	0	0	0	2013-04-19 07:02:29	0	0	0	4624	30975	323	1	0	0	1	0	0	0	0	0	0	0	0	3	1
678	678	NotifyBoston	2013-04-19 16:47:43	2013-04-19 12:14:55	1096	0	0	0	1	0	0	2013-04-19 07:14:55	0	0	0	4624	30975	323	1	0	0	1	0	0	0	0	0	0	0	0	3	1
679	679	NotifyBoston	2013-04-19 16:47:43	2013-04-19 12:27:09	53	0	0	1	0	0	0	2013-04-19 07:27:09	0	0	0	4624	30975	323	0	0	0	0	0	1	0	0	0	0	0	0	0	0
680	680	NotifyBoston	2013-04-19 16:47:43	2013-04-19 12:59:53	57	0	0	1	0	0	0	2013-04-19 07:59:53	0	0	0	4624	30975	323	0	0	0	0	0	1	0	0	0	0	0	1	0	0
681	681	NotifyBoston	2013-04-19 16:47:43	2013-04-19 14:02:20	98	0	0	1	1	0	0	2013-04-19 09:02:20	0	1	1	4624	30975	323	1	1	0	0	0	0	0	0	0	0	0	0	0	0
682	682	NotifyBoston	2013-04-19 16:47:43	2013-04-19 14:07:54	143	0	0	1	0	0	0	2013-04-19 09:07:54	0	1	0	4624	30975	323	1	0	0	1	0	0	0	0	0	0	0	0	4	1
683	683	NotifyBoston	2013-04-19 16:47:43	2013-04-19 14:29:38	0	0	0	1	1	0	0	2013-04-19 09:29:38	1	0	0	4624	30975	323	0	1	0	0	0	0	0	0	0	0	0	1	0	0
684	684	NotifyBoston	2013-04-19 16:47:43	2013-04-19 14:55:01	21	0	0	1	0	0	0	2013-04-19 09:55:01	0	1	0	4624	30975	323	0	1	0	0	0	0	0	0	0	0	0	1	0	0
685	685	NotifyBoston	2013-04-19 16:47:43	2013-04-19 16:09:34	0	0	0	1	0	0	0	2013-04-19 11:09:34	1	0	0	4624	30975	323	0	1	0	0	0	0	0	0	0	0	0	1	0	0
686	686	NotifyBoston	2013-04-19 16:47:43	2013-04-19 16:35:30	19	0	0	0	1	0	0	2013-04-19 11:35:30	1	0	0	4624	30975	323	0	0	0	0	0	1	0	0	0	0	0	1	0	0
687	687	NotifyBoston	2013-04-19 16:47:43	2013-04-19 16:46:08	197	0	0	1	0	0	0	2013-04-19 11:46:08	0	0	0	4624	30975	323	1	0	0	0	0	0	0	1	0	0	0	0	3	1
688	688	NotifyBoston	2013-04-19 16:47:43	2013-04-19 18:14:18	46	0	0	1	1	0	0	2013-04-19 13:14:18	0	0	0	4624	30975	323	1	0	0	0	0	1	0	0	0	0	0	0	0	0
689	689	NotifyBoston	2013-04-19 16:47:43	2013-04-19 18:32:47	0	0	0	1	0	0	0	2013-04-19 13:32:47	1	0	0	4624	30975	323	1	0	0	0	0	0	0	0	0	0	0	1	3	1
690	690	NotifyBoston	2013-04-19 16:47:43	2013-04-19 19:07:29	273	1	0	1	0	0	0	2013-04-19 14:07:29	0	0	1	4644	32162	323	0	1	0	0	0	0	0	0	0	0	0	0	0	0
691	691	NotifyBoston	2013-04-19 16:47:43	2013-04-19 19:10:11	0	0	0	1	0	0	0	2013-04-19 14:10:11	1	0	0	4644	32162	323	0	1	0	0	0	0	0	0	0	0	0	1	0	0
692	692	NotifyBoston	2013-04-19 16:47:43	2013-04-19 19:11:47	30	1	0	1	0	0	0	2013-04-19 14:11:47	0	0	1	4644	32162	323	0	0	0	0	0	1	0	0	0	0	0	0	0	0
693	693	NotifyBoston	2013-04-19 16:47:43	2013-04-19 20:17:10	9	1	0	1	0	0	0	2013-04-19 15:17:10	0	0	0	4644	32162	323	0	0	0	0	0	1	0	0	0	0	0	0	0	0
694	694	NotifyBoston	2013-04-19 16:47:43	2013-04-19 20:20:41	18	1	0	1	0	0	0	2013-04-19 15:20:41	0	0	0	4644	32162	323	0	0	0	0	0	1	0	0	0	0	0	0	0	0
695	695	NotifyBoston	2013-04-19 16:47:43	2013-04-19 20:23:26	12	1	0	1	1	0	0	2013-04-19 15:23:26	0	0	0	4644	32162	323	0	0	0	0	0	1	0	0	0	0	0	0	0	0
696	696	NotifyBoston	2013-04-19 16:47:43	2013-04-19 21:58:44	24	0	0	1	0	0	0	2013-04-19 16:58:44	0	1	0	4644	32162	323	1	0	0	1	0	1	0	0	0	0	0	0	3	1
697	697	NotifyBoston	2013-04-19 16:47:43	2013-04-19 22:31:09	64	0	0	1	1	0	0	2013-04-19 17:31:09	0	0	1	4644	32162	323	0	1	0	0	0	0	0	0	0	0	0	0	4	1
698	698	NotifyBoston	2013-04-19 16:47:43	2013-04-19 22:31:30	0	0	0	1	0	0	0	2013-04-19 17:31:30	1	0	0	4644	32162	323	0	0	0	0	0	0	0	1	0	0	0	1	0	0
